# Supplementary material for: Glycinium hydrogen fumarate glycine solvate monohydrate
Source: Acta Crystallogr Sect E Struct Rep Online. 2009 Feb 4;65(Pt 3):o462. doi: 10.1107/S1600536809001974 (PMC2968449; doi:10.1107/S1600536809001974)
Supplement: Supplementary file 2 [file e-65-0o462-Isup2.hkl]

#
# h,k,l, Fc-squared, Fo-squared, sigma(Fo-squared) and status flag
#
data_I
_shelx_title ' I in space group P 21/n'
_shelx_refln_list_code          4
_shelx_F_calc_maximum      213.02
_exptl_crystal_F_000       600.00
_reflns_d_resolution_high  0.8419
 
loop_
 _symmetry_equiv_pos_as_xyz
 'x, y, z'
 '-x+1/2, y+1/2, -z+1/2'
 '-x, -y, -z'
 'x-1/2, -y-1/2, z-1/2'
 
_cell_length_a    13.0580
_cell_length_b     6.8251
_cell_length_c    15.3263
_cell_angle_alpha  90.000
_cell_angle_beta  112.650
_cell_angle_gamma  90.000
 
_shelx_F_squared_multiplier     1.000
 
loop_
 _refln_index_h
 _refln_index_k
 _refln_index_l
 _refln_F_squared_calc
 _refln_F_squared_meas
 _refln_F_squared_sigma
 _refln_observed_status
   2   0   0      201.85      197.73      1.36 o
   4   0   0     7304.46     7795.97     13.33 o
   6   0   0       35.38       38.51      1.10 o
   8   0   0      254.32      258.12      3.30 o
  10   0   0       21.59       19.04      1.06 o
  12   0   0        0.13       -0.17      1.44 o
  14   0   0      178.71      197.37      4.45 o
   1   1   0      275.10      318.51     16.42 o
   2   1   0       38.06       99.72      3.03 o
   3   1   0      960.16     1006.58     29.46 o
   4   1   0     1014.85      994.07     23.75 o
   5   1   0       32.74       26.20      0.54 o
   6   1   0      434.25      419.17     10.58 o
   7   1   0      200.47      195.44      1.90 o
   8   1   0      370.58      367.95      9.16 o
   9   1   0      201.27      206.22      2.29 o
  10   1   0      199.75      178.81      3.16 o
  11   1   0       31.61       26.68      0.93 o
  12   1   0       31.59       26.68      1.40 o
  13   1   0        8.10        8.68      1.18 o
  14   1   0       51.04       62.35      1.91 o
   0   2   0    10141.60     9628.42     14.79 o
   1   2   0     1210.15     1418.44      4.86 o
   2   2   0     2563.51     2791.91      7.38 o
   3   2   0      389.21      369.06      2.79 o
   4   2   0      339.00      334.56      2.88 o
   5   2   0     1529.26     1655.17      6.91 o
   6   2   0       66.43       70.01      1.73 o
   7   2   0      103.93      113.86      2.23 o
   8   2   0      238.81      238.13      3.32 o
   9   2   0      251.51      252.73      3.71 o
  10   2   0      634.03      592.49      5.84 o
  11   2   0        6.26        8.52      1.06 o
  12   2   0       17.26       15.04      1.27 o
  13   2   0       44.84       45.02      1.76 o
   1   3   0        0.37        3.17      0.48 o
   2   3   0     2541.57     2795.28      8.73 o
   3   3   0        2.25        3.51      0.57 o
   4   3   0        3.09        5.57      0.60 o
   5   3   0     1493.23     1515.78      7.30 o
   6   3   0      206.20      203.23      2.94 o
   7   3   0      573.24      568.38      5.06 o
   8   3   0       29.69       37.43      1.14 o
   9   3   0      127.27      140.75      3.04 o
  10   3   0       38.06       39.50      1.46 o
  11   3   0       52.18       51.39      1.74 o
  12   3   0        0.52       -1.16      1.53 o
  13   3   0       13.48        7.48      1.42 o
   0   4   0     1028.85      990.19      5.79 o
   1   4   0       15.30       20.54      0.86 o
   2   4   0       27.40       29.26      0.89 o
   3   4   0      219.10      241.75      3.04 o
   4   4   0      465.44      492.86      4.47 o
   5   4   0        0.27        1.90      1.04 o
   6   4   0      168.17      187.72      3.15 o
   7   4   0      184.28      175.35      3.16 o
   8   4   0       55.89       57.66      1.66 o
   9   4   0       19.83       20.51      1.26 o
  10   4   0        0.02        0.17      1.58 o
  11   4   0        2.07        1.16      1.68 o
  12   4   0        7.24       12.07      1.36 o
   1   5   0      161.60      173.21      2.90 o
   2   5   0       24.35       24.17      1.01 o
   3   5   0        6.43        6.60      0.82 o
   4   5   0       66.02       77.75      2.27 o
   5   5   0        0.72        1.43      1.33 o
   6   5   0       20.82       20.37      1.30 o
   7   5   0       48.13       48.49      1.58 o
   8   5   0      129.68      119.77      3.16 o
   9   5   0      262.59      293.06      4.76 o
  10   5   0       40.01       40.03      1.65 o
  11   5   0        7.51        9.59      1.42 o
   0   6   0      447.36      435.89      5.10 o
   1   6   0       25.07       30.28      1.43 o
   2   6   0      375.98      387.29      4.82 o
   3   6   0       91.57       93.75      2.67 o
   4   6   0      121.87      119.58      3.03 o
   5   6   0       23.78       23.88      1.36 o
   6   6   0       60.35       63.36      2.01 o
   7   6   0       15.60       15.97      1.32 o
   8   6   0       13.15       12.78      1.33 o
   9   6   0       14.81       12.88      1.44 o
   1   7   0       33.38       28.74      1.61 o
   2   7   0        2.76        5.54      1.21 o
   3   7   0        0.37        3.89      1.10 o
   4   7   0       12.16        9.85      1.30 o
   5   7   0       72.50       67.35      2.07 o
   6   7   0        0.67       -1.87      1.93 o
   7   7   0        0.13        0.80      1.84 o
   0   8   0        0.09       -0.36      1.87 o
   1   8   0       18.30       21.81      1.71 o
   2   8   0       10.21        5.31      1.46 o
 -13   0   1       40.49       39.78      1.56 o
 -11   0   1      169.55      162.53      3.22 o
  -9   0   1       54.65       46.98      1.49 o
  -7   0   1     1843.62     1828.07      7.70 o
  -5   0   1      143.21      159.61      1.92 o
  -3   0   1      586.92      525.58      2.56 o
   1   0   1       31.33       31.98      0.61 o
   3   0   1    45379.08    42266.18     40.14 o
   5   0   1     5824.02     6268.60     13.44 o
   7   0   1     1724.70     1663.63      7.77 o
   9   0   1      100.10       84.97      2.23 o
  11   0   1       21.69       14.09      1.16 o
  13   0   1      128.50      142.78      3.74 o
 -14   1   1       16.25       24.56      1.10 o
 -13   1   1      213.59      201.44      2.89 o
 -12   1   1       24.66       26.02      0.93 o
 -11   1   1       50.48       46.83      1.04 o
 -10   1   1        8.76        8.19      0.62 o
  -9   1   1     1005.96      980.01     23.01 o
  -8   1   1        4.56        4.30      0.47 o
  -7   1   1      158.95      136.96      4.56 o
  -6   1   1      351.35      310.41      5.22 o
  -5   1   1       15.89       11.82      0.66 o
  -4   1   1      639.70      694.61     23.23 o
  -3   1   1      295.24      233.22      8.21 o
  -2   1   1     1544.33     1472.40     84.74 o
  -1   1   1      252.01      246.16     19.62 o
   0   1   1       87.01      100.61      0.97 o
   1   1   1      449.57      353.99     10.38 o
   2   1   1        3.42        0.80      0.31 o
   3   1   1     1515.76     1513.06     42.08 o
   4   1   1     1638.66     1733.76     44.12 o
   5   1   1     2665.01     2635.52     48.52 o
   6   1   1     1030.02     1022.38     16.13 o
   7   1   1      160.18      166.52      3.44 o
   8   1   1       60.94       56.92      1.10 o
   9   1   1        3.54        5.40      0.56 o
  10   1   1        0.00        1.38      0.69 o
  11   1   1        1.36       -0.57      0.96 o
  12   1   1      172.16      174.91      2.68 o
  13   1   1      155.79      176.61      2.85 o
 -14   2   1       50.78       52.01      1.93 o
 -13   2   1       22.46       23.22      1.38 o
 -12   2   1      106.63      101.08      2.62 o
 -11   2   1        1.72        0.26      1.51 o
 -10   2   1       11.89       10.66      1.13 o
  -9   2   1      111.58       95.50      2.36 o
  -8   2   1      113.90      122.34      2.44 o
  -7   2   1     1491.84     1526.80      7.50 o
  -6   2   1       68.46       63.43      1.61 o
  -5   2   1      339.58      319.40      2.99 o
  -4   2   1        0.59        0.99      0.43 o
  -3   2   1     1403.13     1531.00      5.60 o
  -2   2   1       67.03       65.51      1.24 o
  -1   2   1    14925.80    14490.10     19.55 o
   0   2   1     8214.94     8204.96    216.09 o
   1   2   1      946.01      926.04      4.01 o
   2   2   1      187.81      248.98      2.20 o
   3   2   1      711.38      697.50      3.93 o
   4   2   1     1383.81     1413.65      6.08 o
   5   2   1      706.10      769.12      4.79 o
   6   2   1      438.30      406.18      3.78 o
   7   2   1      342.35      371.97      3.92 o
   8   2   1       32.56       34.75      1.08 o
   9   2   1       40.94       42.90      1.40 o
  10   2   1       15.66       12.06      1.16 o
  11   2   1       23.73       21.39      1.32 o
  12   2   1       20.67       17.11      1.32 o
  13   2   1       57.72       71.89      2.10 o
 -13   3   1       25.26       23.57      1.46 o
 -12   3   1        6.43        7.29      1.17 o
 -11   3   1      255.17      243.77      4.22 o
 -10   3   1      298.07      310.49      4.46 o
  -9   3   1      284.40      275.90      3.97 o
  -8   3   1       97.58      104.81      2.41 o
  -7   3   1      413.25      394.05      4.17 o
  -6   3   1      426.25      436.97      4.09 o
  -5   3   1      128.73      139.83      2.31 o
  -4   3   1     2617.33     2802.88      9.40 o
  -3   3   1      106.39      102.83      1.78 o
  -2   3   1      599.95      619.72      4.00 o
  -1   3   1      452.75      511.45      3.58 o
   0   3   1      319.77      318.10      9.86 o
   1   3   1     1819.73     1972.75      7.18 o
   2   3   1     2149.40     2341.50      8.06 o
   3   3   1       12.61        9.73      0.62 o
   4   3   1       11.21       10.49      0.68 o
   5   3   1        3.85        4.57      0.66 o
   6   3   1      179.72      180.43      2.85 o
   7   3   1       45.30       44.70      1.26 o
   8   3   1      157.64      161.63      3.10 o
   9   3   1       19.17       16.95      1.16 o
  10   3   1       12.49       13.64      1.20 o
  11   3   1        7.09        5.14      1.17 o
  12   3   1        1.74        1.61      1.67 o
 -12   4   1        4.72        4.11      1.20 o
 -11   4   1        1.42        1.69      1.59 o
 -10   4   1        2.00        1.65      1.56 o
  -9   4   1      104.91       92.04      2.40 o
  -8   4   1        4.72        3.31      0.98 o
  -7   4   1       63.39       67.40      1.86 o
  -6   4   1      330.22      344.99      4.06 o
  -5   4   1      156.80      137.50      2.57 o
  -4   4   1      247.32      260.42      3.28 o
  -3   4   1      746.47      760.46      5.28 o
  -2   4   1     1962.90     2062.53      8.55 o
  -1   4   1       85.35      102.48      2.08 o
   0   4   1      771.28      787.17     16.10 o
   1   4   1     1670.49     1767.81      7.88 o
   2   4   1      335.69      343.54      3.56 o
   3   4   1      182.59      197.51      2.83 o
   4   4   1      182.55      174.02      2.82 o
   5   4   1       86.39       92.56      2.21 o
   6   4   1        1.60        1.23      1.17 o
   7   4   1        5.29        4.47      0.98 o
   8   4   1        3.13        3.00      0.95 o
   9   4   1      209.40      222.28      3.99 o
  10   4   1      101.12       98.08      2.64 o
  11   4   1        0.30        1.79      1.59 o
  12   4   1        1.43       -1.60      1.86 o
 -11   5   1       58.53       60.85      2.02 o
 -10   5   1        5.17        3.29      1.74 o
  -9   5   1       99.02       95.79      2.62 o
  -8   5   1       38.67       37.25      1.49 o
  -7   5   1       75.94       77.39      2.23 o
  -6   5   1      227.40      244.96      3.86 o
  -5   5   1      253.06      247.61      3.75 o
  -4   5   1       32.58       32.98      1.11 o
  -3   5   1        0.07        1.65      1.13 o
  -2   5   1      614.00      626.93      5.37 o
  -1   5   1        3.01        3.98      0.81 o
   0   5   1       34.35       31.14      0.97 o
   1   5   1        2.77        2.03      1.25 o
   2   5   1      847.49      829.23      6.19 o
   3   5   1      108.62      106.70      2.52 o
   4   5   1      546.17      548.12      5.37 o
   5   5   1      103.52      100.97      2.63 o
   6   5   1      648.61      606.67      6.02 o
   7   5   1       21.16       22.46      1.37 o
   8   5   1       22.99       20.15      1.34 o
   9   5   1      161.09      161.46      3.77 o
  10   5   1       18.97       14.55      1.44 o
  -9   6   1      153.41      148.10      3.89 o
  -8   6   1       26.68       21.99      1.50 o
  -7   6   1       62.98       66.21      2.10 o
  -6   6   1        0.54        0.40      1.63 o
  -5   6   1      114.84      118.84      3.13 o
  -4   6   1       61.13       60.80      1.86 o
  -3   6   1       25.04       22.94      1.30 o
  -2   6   1       47.97       43.54      1.54 o
  -1   6   1      666.53      706.05      6.36 o
   0   6   1      110.90       99.38      1.95 o
   1   6   1      286.65      271.37      4.11 o
   2   6   1      276.20      259.18      4.12 o
   3   6   1       96.32      109.36      2.87 o
   4   6   1      142.79      131.58      3.21 o
   5   6   1       43.41       41.83      1.63 o
   6   6   1       26.63       25.48      1.45 o
   7   6   1       56.32       58.13      1.80 o
   8   6   1        0.90       -1.73      1.73 o
   9   6   1        1.56        0.50      1.93 o
  -7   7   1       79.72       76.14      2.36 o
  -6   7   1        0.01        1.43      1.78 o
  -5   7   1       96.20      106.09      2.83 o
  -4   7   1       15.65       12.64      1.38 o
  -3   7   1      108.78      111.84      3.26 o
  -2   7   1      107.79      110.79      3.25 o
  -1   7   1       99.50      100.83      2.69 o
   0   7   1      124.45      115.79      5.67 o
   1   7   1       22.41       16.53      1.41 o
   2   7   1        0.00        1.23      1.17 o
   3   7   1       22.80       25.85      1.52 o
   4   7   1       10.30        9.21      1.29 o
   5   7   1       28.37       31.37      1.69 o
   6   7   1        1.44        1.97      1.31 o
  -2   8   1        5.05        5.66      1.36 o
  -1   8   1        7.21        7.53      1.40 o
   0   8   1      127.58      126.21      2.57 o
   1   8   1        4.26        1.75      1.93 o
 -14   0   2       12.35       10.81      1.21 o
 -12   0   2       83.40       97.96      2.76 o
 -10   0   2      126.09      113.86      2.60 o
  -8   0   2      326.46      335.94      3.57 o
  -6   0   2        3.20        1.76      0.44 o
  -4   0   2      104.04       69.88      1.20 o
  -2   0   2     2345.66     2351.42      4.96 o
   0   0   2      995.35      892.77      2.37 o
   2   0   2      285.16      274.78      1.97 o
   4   0   2     4105.88     4417.64     10.47 o
   6   0   2     1066.67     1174.34      6.16 o
   8   0   2       96.56       92.30      2.18 o
  10   0   2       82.16       89.67      2.60 o
  12   0   2        4.85        2.05      1.45 o
 -14   1   2        0.16       -1.23      1.23 o
 -13   1   2       40.75       41.45      1.17 o
 -12   1   2       40.32       42.33      1.05 o
 -11   1   2       94.48       88.74      1.83 o
 -10   1   2     1507.14     1466.81     20.65 o
  -9   1   2       67.36       65.88      1.36 o
  -8   1   2       16.50       16.72      0.55 o
  -7   1   2      107.36      110.89      1.40 o
  -6   1   2     1233.48     1109.04     17.49 o
  -5   1   2      121.26      119.28      4.71 o
  -4   1   2      451.70      423.92     15.44 o
  -3   1   2    13587.80    12784.92    689.47 o
  -2   1   2      161.96      180.06      8.92 o
  -1   1   2      742.97      668.32     26.14 o
   0   1   2       69.13       66.44      0.53 o
   1   1   2     2278.88     2242.75     13.26 o
   2   1   2      108.82       78.78      0.87 o
   3   1   2      607.90      624.42     11.48 o
   4   1   2     7857.86     8245.89    101.39 o
   5   1   2      497.50      530.12     10.30 o
   6   1   2      182.62      206.37      1.91 o
   7   1   2        2.25        2.28      0.91 o
   8   1   2       15.16       14.74      0.60 o
   9   1   2        6.99        7.11      0.66 o
  10   1   2       12.21       24.03      0.86 o
  11   1   2        7.97        8.54      0.79 o
  12   1   2        1.33        0.07      1.09 o
  13   1   2        2.19       -0.35      1.27 o
 -14   2   2       40.33       48.08      1.81 o
 -13   2   2        8.59       10.97      1.22 o
 -12   2   2       51.38       51.97      1.64 o
 -11   2   2      379.64      379.54      4.86 o
 -10   2   2       46.38       44.13      1.37 o
  -9   2   2      110.79      119.57      2.58 o
  -8   2   2       99.37       98.07      2.20 o
  -7   2   2      257.61      241.11      3.03 o
  -6   2   2       13.42       18.93      0.72 o
  -5   2   2        0.69        0.17      0.71 o
  -4   2   2       88.09       69.79      1.40 o
  -3   2   2      132.11      114.45      1.63 o
  -2   2   2     4635.64     5024.24     10.33 o
  -1   2   2     6167.41     6120.96     11.50 o
   0   2   2        9.93        7.90      0.85 o
   1   2   2        0.36       -0.53      0.64 o
   2   2   2     2974.85     3157.70      8.46 o
   3   2   2      285.36      284.89      2.66 o
   4   2   2      560.45      616.62      4.14 o
   5   2   2        0.42        1.54      0.82 o
   6   2   2       23.86       26.78      0.88 o
   7   2   2      436.94      411.69      4.23 o
   8   2   2        0.94        0.30      1.18 o
   9   2   2       90.84       87.97      2.54 o
  10   2   2       44.98       41.07      1.45 o
  11   2   2       73.70       61.01      1.93 o
  12   2   2       45.71       42.46      1.69 o
  13   2   2        1.67        3.90      1.24 o
 -13   3   2        6.00        5.94      1.27 o
 -12   3   2      229.13      228.51      4.34 o
 -11   3   2        1.59        2.71      1.47 o
 -10   3   2      311.46      319.73      4.48 o
  -9   3   2      163.03      182.70      3.28 o
  -8   3   2       18.35       20.14      0.96 o
  -7   3   2       15.68       19.70      0.87 o
  -6   3   2      139.03      141.18      2.45 o
  -5   3   2     3924.10     4224.67     12.28 o
  -4   3   2       55.34       59.30      1.57 o
  -3   3   2      329.89      382.85      3.29 o
  -2   3   2      473.14      536.17      3.73 o
  -1   3   2     2725.28     2898.78      8.82 o
   0   3   2       34.29       29.52      0.89 o
   1   3   2     1600.09     1739.55      6.86 o
   2   3   2     1050.36     1047.23      5.45 o
   3   3   2      462.75      455.89      3.77 o
   4   3   2     2515.91     2491.69      9.44 o
   5   3   2        7.71       11.46      0.81 o
   6   3   2       46.99       49.49      1.54 o
   7   3   2      221.34      233.51      3.48 o
   8   3   2       37.03       31.11      1.27 o
   9   3   2       26.08       27.50      1.27 o
  10   3   2        9.78       11.11      1.17 o
  11   3   2       43.99       41.10      1.64 o
  12   3   2       35.78       40.61      1.80 o
 -13   4   2        0.75        1.61      1.77 o
 -12   4   2        5.39        4.42      1.25 o
 -11   4   2      140.13      134.51      3.43 o
 -10   4   2        4.05        2.15      1.11 o
  -9   4   2      207.92      207.30      3.71 o
  -8   4   2       60.55       56.69      1.67 o
  -7   4   2       24.18       28.59      1.09 o
  -6   4   2      135.29      141.60      2.70 o
  -5   4   2      792.23      849.31      5.94 o
  -4   4   2       51.93       49.24      1.43 o
  -3   4   2      162.01      200.40      2.80 o
  -2   4   2     1445.31     1531.73      7.36 o
  -1   4   2     1199.80     1260.09      6.64 o
   0   4   2     2544.20     2616.23     74.79 o
   1   4   2       18.83       17.67      0.87 o
   2   4   2      607.49      649.80      4.92 o
   3   4   2        3.74        3.20      0.68 o
   4   4   2      507.00      494.04      4.66 o
   5   4   2       19.19       15.78      0.93 o
   6   4   2      392.41      393.46      4.59 o
   7   4   2        5.90        6.65      1.00 o
   8   4   2       11.90        8.78      1.12 o
   9   4   2      172.60      182.42      3.87 o
  10   4   2      185.07      186.73      4.06 o
  11   4   2        0.02        0.27      1.20 o
 -11   5   2        4.37        5.31      1.27 o
 -10   5   2       17.87       16.99      1.38 o
  -9   5   2        3.31        3.19      1.07 o
  -8   5   2       16.54       15.74      1.30 o
  -7   5   2       95.42       92.63      2.65 o
  -6   5   2       59.67       59.74      1.70 o
  -5   5   2        4.13        2.82      0.94 o
  -4   5   2      112.28      122.85      2.66 o
  -3   5   2      159.51      172.84      3.00 o
  -2   5   2       95.27       91.29      2.30 o
  -1   5   2      482.16      505.97      4.83 o
   0   5   2        0.23        1.93      0.60 o
   1   5   2      156.78      158.97      2.87 o
   2   5   2        0.00        2.11      0.77 o
   3   5   2       18.08       18.22      1.03 o
   4   5   2       24.22       24.38      1.21 o
   5   5   2      449.72      473.43      5.19 o
   6   5   2      192.94      190.72      3.70 o
   7   5   2       85.84       91.67      2.41 o
   8   5   2        0.07        1.80      1.62 o
   9   5   2        5.45        3.27      1.20 o
  10   5   2        0.05       -1.40      1.73 o
 -10   6   2        7.25        7.38      1.38 o
  -9   6   2       11.40       12.38      1.41 o
  -8   6   2        4.19        2.98      1.81 o
  -7   6   2      274.03      274.63      4.61 o
  -6   6   2       97.57      100.68      2.88 o
  -5   6   2       72.58       74.92      2.22 o
  -4   6   2       30.98       32.58      1.41 o
  -3   6   2      518.27      524.60      5.59 o
  -2   6   2       94.01      100.94      2.78 o
  -1   6   2      161.57      159.27      3.30 o
   0   6   2        0.42        0.79      1.04 o
   1   6   2      138.25      135.06      3.09 o
   2   6   2      533.28      528.67      5.70 o
   3   6   2        9.30        9.58      1.08 o
   4   6   2       63.57       61.00      1.77 o
   5   6   2       18.27       15.79      1.26 o
   6   6   2       24.24       28.81      1.50 o
   7   6   2        0.44        0.52      1.67 o
   8   6   2       15.05       14.74      1.42 o
  -7   7   2        7.90       10.15      1.36 o
  -6   7   2       50.90       46.53      1.82 o
  -5   7   2      121.17      122.56      3.44 o
  -4   7   2       37.07       39.22      1.65 o
  -3   7   2       93.32       92.32      2.60 o
  -2   7   2      147.08      152.62      3.57 o
  -1   7   2        9.21       11.27      1.30 o
   0   7   2        5.03        6.07      1.19 o
   1   7   2       22.85       18.89      1.40 o
   2   7   2      184.76      183.49      3.97 o
   3   7   2       39.70       36.32      1.67 o
   4   7   2        3.65        3.12      1.72 o
   5   7   2       18.58       16.67      1.50 o
   6   7   2       70.61       67.93      2.08 o
  -2   8   2        1.99        3.19      1.35 o
  -1   8   2       23.62       26.28      1.66 o
   0   8   2       73.22       62.60      1.74 o
   1   8   2       26.60       20.40      1.67 o
 -15   0   3      180.27      207.17      4.48 o
 -13   0   3        1.46       -0.29      1.52 o
 -11   0   3      479.62      453.34      5.10 o
  -9   0   3       86.11       98.29      2.18 o
  -7   0   3      263.70      244.55      2.76 o
  -5   0   3     1500.63     1607.19      5.85 o
  -3   0   3    12768.35    11232.99     15.65 o
  -1   0   3      357.28      241.46      1.62 o
   1   0   3      389.00      521.78      2.65 o
   3   0   3      560.61      522.94      3.30 o
   5   0   3       12.74        6.93      0.55 o
   7   0   3      859.95      817.20      5.82 o
   9   0   3      234.27      224.23      3.65 o
  11   0   3      593.59      532.27      6.17 o
  13   0   3        8.63        7.23      1.32 o
 -14   1   3        6.68        8.41      0.88 o
 -13   1   3       93.23       93.10      1.82 o
 -12   1   3      104.68      100.24      1.99 o
 -11   1   3      992.55      953.75     17.61 o
 -10   1   3      124.53      121.04      1.88 o
  -9   1   3      117.49      118.51      1.71 o
  -8   1   3       55.51       49.75      1.45 o
  -7   1   3      146.30      144.12      3.20 o
  -6   1   3      313.20      308.72      2.70 o
  -5   1   3       68.27       70.66      0.98 o
  -4   1   3     1497.90     1454.73     45.50 o
  -3   1   3     9194.60     8170.95    317.96 o
  -2   1   3     2391.16     2348.54     87.19 o
  -1   1   3     2014.28     1867.78     55.03 o
   0   1   3     9189.75     8810.42    139.28 o
   1   1   3      566.62      558.58      2.10 o
   2   1   3     2409.70     2531.34     12.86 o
   3   1   3     4673.31     4946.04     37.38 o
   4   1   3     2797.71     2872.48     37.37 o
   5   1   3       61.45       67.72      1.15 o
   6   1   3      345.87      334.95      6.66 o
   7   1   3      348.81      328.92      7.32 o
   8   1   3      313.31      313.83      5.15 o
   9   1   3        3.08        3.72      0.68 o
  10   1   3        0.07       -0.85      0.94 o
  11   1   3        0.02        1.35      0.88 o
  12   1   3        0.96        0.44      1.12 o
  13   1   3        5.35        8.54      1.17 o
 -14   2   3       30.39       32.07      1.61 o
 -13   2   3       48.93       57.86      1.80 o
 -12   2   3       32.83       34.34      1.47 o
 -11   2   3      106.50      104.62      2.83 o
 -10   2   3       96.42       91.03      2.50 o
  -9   2   3       10.24        9.21      0.78 o
  -8   2   3      733.56      749.11      5.52 o
  -7   2   3      586.63      611.42      4.65 o
  -6   2   3      552.78      558.27      4.14 o
  -5   2   3      400.45      488.27      3.63 o
  -4   2   3      718.65      792.96      4.32 o
  -3   2   3     1620.02     1640.52      5.95 o
  -2   2   3     1118.81     1193.65      4.85 o
  -1   2   3     7234.03     7409.45     13.35 o
   0   2   3      993.13      987.15     11.37 o
   1   2   3     1651.43     1585.05      5.85 o
   2   2   3     5193.83     5359.21     12.04 o
   3   2   3      667.22      692.42      4.30 o
   4   2   3      378.62      405.26      3.55 o
   5   2   3      153.68      151.36      2.43 o
   6   2   3        0.39        0.81      1.02 o
   7   2   3      483.06      497.41      4.84 o
   8   2   3        3.79        3.73      0.92 o
   9   2   3      286.07      277.53      4.22 o
  10   2   3       11.76       15.35      1.20 o
  11   2   3        9.79        7.43      1.19 o
  12   2   3        0.00        1.44      1.62 o
 -14   3   3        2.02        3.67      1.28 o
 -13   3   3       22.65       22.83      1.47 o
 -12   3   3       43.63       50.24      1.73 o
 -11   3   3       93.40       94.00      2.44 o
 -10   3   3       38.97       36.34      1.38 o
  -9   3   3      337.99      356.93      4.36 o
  -8   3   3       76.15       66.74      1.80 o
  -7   3   3      736.33      771.69      5.63 o
  -6   3   3      344.71      360.19      3.70 o
  -5   3   3      153.96      155.77      2.38 o
  -4   3   3      123.79      131.94      2.13 o
  -3   3   3        0.00        1.10      0.81 o
  -2   3   3      616.66      645.49      4.20 o
  -1   3   3       42.56       37.85      1.08 o
   0   3   3       82.76       74.06      2.68 o
   1   3   3       74.07       79.49      1.67 o
   2   3   3       10.84       12.02      0.65 o
   3   3   3      100.67      107.76      2.01 o
   4   3   3      969.93      930.43      5.88 o
   5   3   3      692.70      703.36      5.44 o
   6   3   3        4.08        5.62      0.79 o
   7   3   3      500.20      456.72      4.92 o
   8   3   3       79.71       73.40      2.09 o
   9   3   3       40.03       37.13      1.44 o
  10   3   3       15.31       15.38      1.27 o
  11   3   3       70.47       71.77      1.99 o
  12   3   3        0.02        1.16      1.67 o
 -13   4   3       38.39       37.06      1.77 o
 -12   4   3        0.08        1.71      1.57 o
 -11   4   3        4.02        2.47      1.82 o
 -10   4   3      372.31      362.81      5.02 o
  -9   4   3        3.34        2.63      1.51 o
  -8   4   3      725.07      715.49      6.22 o
  -7   4   3       12.77       12.07      0.92 o
  -6   4   3      179.79      193.71      3.07 o
  -5   4   3      167.52      177.06      2.87 o
  -4   4   3      175.41      193.85      2.84 o
  -3   4   3      182.06      190.14      2.81 o
  -2   4   3      938.57     1008.56      6.02 o
  -1   4   3       97.97      100.82      2.12 o
   0   4   3        3.33        0.97      0.73 o
   1   4   3      889.10      929.45      5.93 o
   2   4   3        2.41        5.36      0.72 o
   3   4   3      681.11      726.37      5.52 o
   4   4   3       35.69       35.09      1.08 o
   5   4   3       12.87       16.24      0.96 o
   6   4   3      142.08      132.97      2.91 o
   7   4   3       16.25       17.16      1.20 o
   8   4   3       24.60       25.53      1.36 o
   9   4   3      135.98      139.91      3.38 o
  10   4   3       19.01       20.33      1.53 o
  11   4   3       38.32       36.17      1.70 o
 -12   5   3        0.02        2.12      1.79 o
 -11   5   3        0.23        1.55      1.66 o
 -10   5   3        8.94        7.36      1.26 o
  -9   5   3       31.74       36.30      1.53 o
  -8   5   3       18.24       14.34      1.19 o
  -7   5   3       12.64       13.79      1.11 o
  -6   5   3      101.70      111.92      2.68 o
  -5   5   3       50.46       55.20      1.66 o
  -4   5   3        0.50        0.91      1.21 o
  -3   5   3       39.40       35.10      1.13 o
  -2   5   3        6.00        7.58      0.84 o
  -1   5   3       76.81       71.94      2.11 o
   0   5   3       80.83       86.73      1.63 o
   1   5   3      139.01      138.78      2.78 o
   2   5   3       78.96       73.95      1.94 o
   3   5   3       31.36       30.59      1.26 o
   4   5   3      185.31      170.81      3.28 o
   5   5   3       67.55       62.63      1.85 o
   6   5   3        0.16        1.35      1.45 o
   7   5   3       30.89       30.44      1.52 o
   8   5   3      158.94      146.21      3.64 o
   9   5   3       12.31       15.33      1.30 o
  10   5   3        2.37        2.77      1.29 o
 -10   6   3       33.93       31.57      1.68 o
  -9   6   3        4.26        5.50      1.23 o
  -8   6   3        5.71        2.90      1.69 o
  -7   6   3        3.92        1.62      1.71 o
  -6   6   3       34.55       35.77      1.51 o
  -5   6   3      138.86      143.26      3.29 o
  -4   6   3      111.73      124.04      3.09 o
  -3   6   3       92.96       99.98      2.88 o
  -2   6   3      219.68      223.20      3.83 o
  -1   6   3      125.94      118.13      3.01 o
   0   6   3      121.66      120.97      2.12 o
   1   6   3        5.53        4.35      1.11 o
   2   6   3        1.67        2.27      1.05 o
   3   6   3       66.89       64.90      1.89 o
   4   6   3       25.20       24.90      1.38 o
   5   6   3       25.56       29.92      1.50 o
   6   6   3       10.61        8.91      1.25 o
   7   6   3       38.73       37.55      1.71 o
   8   6   3        2.16        2.28      1.76 o
  -7   7   3        1.57        3.42      1.23 o
  -6   7   3        7.55        9.16      1.30 o
  -5   7   3       82.73       83.61      2.38 o
  -4   7   3        0.53        2.04      1.62 o
  -3   7   3       52.31       53.53      1.79 o
  -2   7   3       17.60       17.11      1.38 o
  -1   7   3        5.56        4.76      1.24 o
   0   7   3      195.23      170.54      2.88 o
   1   7   3       35.08       32.14      1.51 o
   2   7   3        7.02        6.79      1.24 o
   3   7   3        1.39        2.52      1.20 o
   4   7   3        1.73       -1.15      1.78 o
   5   7   3        8.93        9.64      1.45 o
 -14   0   4      145.82      155.65      3.69 o
 -12   0   4      341.84      324.55      4.60 o
 -10   0   4      255.43      236.02      3.48 o
  -8   0   4      125.75      136.10      2.32 o
  -6   0   4     2950.19     3016.54      9.12 o
  -4   0   4       75.64       57.38      1.18 o
  -2   0   4       22.02       17.17      0.50 o
   0   0   4     3369.41     3033.98      5.10 o
   2   0   4      859.14      954.31      4.42 o
   4   0   4        2.25        2.27      0.55 o
   6   0   4        8.08        7.38      0.66 o
   8   0   4      677.98      659.63      5.90 o
  10   0   4        7.21       12.34      1.18 o
  12   0   4       81.05       84.30      2.39 o
 -15   1   4       59.60       67.53      1.47 o
 -14   1   4      207.78      219.60      6.39 o
 -13   1   4       12.49       10.92      0.84 o
 -12   1   4       64.63       68.00      2.76 o
 -11   1   4       52.95       52.26      1.15 o
 -10   1   4        4.54        4.04      0.56 o
  -9   1   4      359.46      348.83      2.77 o
  -8   1   4      475.11      473.22      3.30 o
  -7   1   4       31.90       33.45      0.71 o
  -6   1   4     1372.84     1317.31     36.56 o
  -5   1   4     1870.43     1899.31     50.15 o
  -4   1   4      549.03      439.76     17.24 o
  -3   1   4      516.11      474.72     14.44 o
  -2   1   4     1876.09     1800.50     54.83 o
  -1   1   4     1145.45     1095.87     23.15 o
   0   1   4      827.77      682.12      4.80 o
   1   1   4       76.88       74.94      1.09 o
   2   1   4      148.74      154.22      3.40 o
   3   1   4       15.07       14.73      0.42 o
   4   1   4       67.33       64.62      1.09 o
   5   1   4     1891.43     1902.09     18.40 o
   6   1   4      751.80      755.77      9.14 o
   7   1   4      342.74      348.95      5.31 o
   8   1   4      289.94      288.40      8.91 o
   9   1   4       17.68       15.94      0.78 o
  10   1   4       23.86       27.34      1.35 o
  11   1   4        0.33        2.20      0.96 o
  12   1   4       24.67       30.70      1.12 o
 -14   2   4       10.49       12.86      1.34 o
 -13   2   4       51.61       53.58      1.73 o
 -12   2   4       85.69       77.45      2.27 o
 -11   2   4      380.94      377.58      4.78 o
 -10   2   4       89.92      105.43      2.53 o
  -9   2   4       17.31       16.82      0.90 o
  -8   2   4        2.40        0.89      1.04 o
  -7   2   4      319.30      334.98      3.51 o
  -6   2   4     2412.52     2537.45      9.03 o
  -5   2   4      436.33      409.62      3.39 o
  -4   2   4      123.74      126.70      1.87 o
  -3   2   4      569.19      576.31      3.62 o
  -2   2   4     2461.15     2691.47      7.82 o
  -1   2   4      408.01      441.85      3.08 o
   0   2   4     3251.88     3247.18     53.11 o
   1   2   4     1063.02     1077.12      5.07 o
   2   2   4     2742.03     2887.82      8.98 o
   3   2   4     1484.67     1444.13      6.57 o
   4   2   4      257.96      243.13      2.95 o
   5   2   4      326.18      328.59      3.60 o
   6   2   4       47.54       44.49      1.33 o
   7   2   4      300.45      302.57      3.95 o
   8   2   4       13.37       14.43      1.08 o
   9   2   4       65.83       61.29      1.82 o
  10   2   4        0.47        0.94      1.47 o
  11   2   4       16.38       10.52      1.28 o
  12   2   4       42.68       37.19      1.68 o
 -14   3   4        2.58        2.39      1.75 o
 -13   3   4       41.04       43.89      1.67 o
 -12   3   4       70.29       77.02      2.34 o
 -11   3   4      103.44      109.43      2.89 o
 -10   3   4      350.13      357.46      4.63 o
  -9   3   4       17.37       19.89      0.99 o
  -8   3   4       48.61       42.02      1.21 o
  -7   3   4       55.19       49.53      1.51 o
  -6   3   4        0.17        1.43      0.94 o
  -5   3   4      728.14      758.51      5.10 o
  -4   3   4      976.04     1114.75      5.92 o
  -3   3   4     2103.06     2293.62      8.36 o
  -2   3   4        9.36       13.86      0.64 o
  -1   3   4       15.78       20.27      0.71 o
   0   3   4     1253.67     1354.56     21.81 o
   1   3   4       80.70       82.38      1.74 o
   2   3   4        2.00        0.98      0.89 o
   3   3   4      451.94      449.77      4.07 o
   4   3   4      801.41      791.41      5.66 o
   5   3   4       15.10       15.00      0.87 o
   6   3   4        3.71        7.82      0.85 o
   7   3   4       82.11       73.14      2.02 o
   8   3   4       13.37       16.90      1.18 o
   9   3   4       50.61       53.78      1.69 o
  10   3   4       38.21       33.58      1.56 o
  11   3   4       46.34       44.49      1.81 o
 -13   4   4        8.91       10.34      1.32 o
 -12   4   4        2.64        3.13      1.64 o
 -11   4   4       93.80       95.29      2.65 o
 -10   4   4        8.40       10.46      1.11 o
  -9   4   4        7.95        9.53      1.10 o
  -8   4   4      123.59      125.93      2.79 o
  -7   4   4      117.96      122.73      2.65 o
  -6   4   4       45.95       48.76      1.54 o
  -5   4   4       20.89       12.32      0.83 o
  -4   4   4       19.83       21.94      0.89 o
  -3   4   4      928.59      955.66      6.03 o
  -2   4   4      126.85      146.77      2.48 o
  -1   4   4      381.91      430.75      4.07 o
   0   4   4        7.15        6.67      0.50 o
   1   4   4       41.20       42.41      1.21 o
   2   4   4       30.92       33.91      1.11 o
   3   4   4       82.80       76.63      2.12 o
   4   4   4        0.06       -0.50      1.11 o
   5   4   4       12.85       11.92      1.04 o
   6   4   4      272.61      285.40      4.14 o
   7   4   4        8.36        8.53      1.16 o
   8   4   4       59.34       57.65      1.73 o
   9   4   4      243.74      231.40      4.44 o
  10   4   4       18.51       17.36      1.46 o
 -12   5   4      111.85      113.48      3.04 o
 -11   5   4       26.27       30.24      1.61 o
 -10   5   4      153.96      153.37      3.69 o
  -9   5   4      177.06      179.70      3.68 o
  -8   5   4        9.94        8.53      1.11 o
  -7   5   4       58.01       48.75      1.52 o
  -6   5   4       45.65       45.04      1.46 o
  -5   5   4      272.91      275.10      3.93 o
  -4   5   4       31.28       34.99      1.17 o
  -3   5   4      244.10      240.89      3.54 o
  -2   5   4      227.45      231.84      3.46 o
  -1   5   4      865.66      893.26      6.60 o
   0   5   4       23.00       20.92      1.72 o
   1   5   4      144.34      115.72      2.66 o
   2   5   4       23.65       19.81      1.20 o
   3   5   4      204.79      184.25      3.37 o
   4   5   4        4.55        7.22      1.03 o
   5   5   4       87.96       77.98      2.24 o
   6   5   4        8.40        7.65      1.15 o
   7   5   4      136.83      148.20      3.58 o
   8   5   4        4.74        5.47      1.21 o
   9   5   4      100.08       94.13      2.88 o
 -10   6   4       23.67       24.67      1.59 o
  -9   6   4        1.59        2.40      1.75 o
  -8   6   4        5.66        4.89      1.21 o
  -7   6   4       31.99       32.92      1.46 o
  -6   6   4       25.12       20.02      1.39 o
  -5   6   4       47.94       48.71      1.64 o
  -4   6   4       77.93       75.56      1.99 o
  -3   6   4        0.67        2.56      1.45 o
  -2   6   4      344.79      339.91      4.65 o
  -1   6   4      599.56      614.91      6.10 o
   0   6   4        0.02        0.03      1.04 o
   1   6   4        6.36        5.15      1.10 o
   2   6   4       44.49       46.58      1.58 o
   3   6   4       47.47       43.13      1.58 o
   4   6   4        0.43        0.24      1.57 o
   5   6   4        2.43        3.49      1.15 o
   6   6   4      105.84       97.45      2.81 o
   7   6   4       24.46       25.78      1.62 o
  -7   7   4        8.84        6.76      1.39 o
  -6   7   4        0.74       -0.27      1.75 o
  -5   7   4        1.36        1.92      1.60 o
  -4   7   4       37.79       34.61      1.58 o
  -3   7   4       60.17       64.98      2.01 o
  -2   7   4       25.42       19.96      1.42 o
  -1   7   4        9.16        9.81      1.25 o
   0   7   4        0.78        2.90      0.90 o
   1   7   4       63.65       52.74      1.80 o
   2   7   4       10.28       12.37      1.31 o
   3   7   4       56.37       52.54      1.87 o
   4   7   4        1.88        2.45      1.85 o
   5   7   4      132.54      122.73      3.21 o
 -15   0   5        2.26        3.56      1.19 o
 -13   0   5      477.35      487.55      5.94 o
 -11   0   5      747.79      734.19      6.31 o
  -9   0   5      685.92      669.32      5.30 o
  -7   0   5     3462.09     3469.09     10.80 o
  -5   0   5       69.73       58.88      1.37 o
  -3   0   5      509.75      496.52      3.03 o
  -1   0   5       95.60       66.75      1.22 o
   1   0   5       72.64       51.00      1.21 o
   3   0   5       38.36       24.09      0.71 o
   5   0   5      356.48      389.84      3.85 o
   7   0   5       75.19       96.30      2.30 o
   9   0   5      114.27      104.62      2.89 o
  11   0   5      213.95      208.99      4.27 o
 -15   1   5        3.35        3.08      0.86 o
 -14   1   5       95.48       95.12      4.24 o
 -13   1   5      254.52      277.04      3.60 o
 -12   1   5       26.15       28.83      0.95 o
 -11   1   5      586.00      590.31      6.73 o
 -10   1   5       99.51       97.23      2.32 o
  -9   1   5      198.68      191.01      2.12 o
  -8   1   5      493.61      508.69      4.93 o
  -7   1   5      644.86      664.73     11.90 o
  -6   1   5     1789.17     1825.59     39.32 o
  -5   1   5      247.86      210.48      7.20 o
  -4   1   5      345.18      286.82      6.68 o
  -3   1   5     2076.21     1915.42     44.15 o
  -2   1   5      220.00      264.50      4.73 o
  -1   1   5      288.87      214.05      4.79 o
   0   1   5     1644.34     1694.85     11.34 o
   1   1   5        2.48        3.56      0.33 o
   2   1   5        5.44       12.66      0.53 o
   3   1   5       17.23       11.65      0.43 o
   4   1   5        8.75       11.99      0.48 o
   5   1   5        2.27        3.29      0.45 o
   6   1   5       20.03       18.54      0.62 o
   7   1   5      123.75      119.16      1.85 o
   8   1   5       24.98       19.95      1.09 o
   9   1   5        0.31        0.43      0.96 o
  10   1   5       16.33       20.12      0.91 o
  11   1   5      164.69      163.64      4.04 o
  12   1   5        0.34        2.56      0.96 o
 -14   2   5       45.26       45.17      1.74 o
 -13   2   5       96.30       93.53      2.60 o
 -12   2   5       80.07       83.82      2.34 o
 -11   2   5      117.40      107.38      2.72 o
 -10   2   5       13.96       14.35      0.96 o
  -9   2   5      105.70      111.29      2.45 o
  -8   2   5       10.98        9.84      0.78 o
  -7   2   5      671.48      665.53      4.92 o
  -6   2   5       20.95       25.97      0.81 o
  -5   2   5       62.35       69.89      1.59 o
  -4   2   5      799.80      859.18      4.76 o
  -3   2   5     1239.59     1197.04      5.47 o
  -2   2   5      795.79      832.52      4.46 o
  -1   2   5      269.84      290.60      2.69 o
   0   2   5        1.49        0.24      0.51 o
   1   2   5      681.21      666.08      4.26 o
   2   2   5       50.92       54.05      1.51 o
   3   2   5      660.59      652.98      4.64 o
   4   2   5      137.75      126.80      2.34 o
   5   2   5      257.92      247.88      3.35 o
   6   2   5       95.42       95.04      2.35 o
   7   2   5        8.27        9.27      1.02 o
   8   2   5       62.47       56.98      1.72 o
   9   2   5      414.55      390.21      5.18 o
  10   2   5        1.97        0.00      1.51 o
  11   2   5        2.02        2.06      1.68 o
 -14   3   5       51.30       57.76      1.91 o
 -13   3   5      219.34      223.52      4.46 o
 -12   3   5        3.53        6.52      1.10 o
 -11   3   5       91.52       91.77      2.74 o
 -10   3   5        2.83        1.75      1.36 o
  -9   3   5       24.13       18.92      1.01 o
  -8   3   5        0.79        1.51      1.13 o
  -7   3   5      146.04      165.16      2.75 o
  -6   3   5        4.94        2.13      0.65 o
  -5   3   5      521.53      549.98      4.42 o
  -4   3   5        2.17        1.64      0.88 o
  -3   3   5        6.50        2.11      0.55 o
  -2   3   5      320.60      346.83      3.29 o
  -1   3   5      970.27     1066.13      5.74 o
   0   3   5      961.19     1031.76     15.03 o
   1   3   5      283.76      269.57      3.09 o
   2   3   5       17.40       10.67      0.71 o
   3   3   5        6.16        5.98      0.73 o
   4   3   5      552.72      559.26      4.97 o
   5   3   5      146.42      141.96      2.80 o
   6   3   5     1024.76     1042.26      7.49 o
   7   3   5      147.80      143.44      3.18 o
   8   3   5       13.30        9.85      1.18 o
   9   3   5       22.71       20.72      1.39 o
  10   3   5       71.28       68.93      1.97 o
  11   3   5        0.44        1.60      1.67 o
 -13   4   5        3.08        2.68      1.82 o
 -12   4   5        2.38        2.46      1.61 o
 -11   4   5       27.21       24.84      1.45 o
 -10   4   5       30.55       33.35      1.42 o
  -9   4   5       20.92       24.84      1.27 o
  -8   4   5       23.53       22.91      1.19 o
  -7   4   5       49.60       48.42      1.47 o
  -6   4   5       34.59       42.89      1.34 o
  -5   4   5      232.74      258.94      3.44 o
  -4   4   5       22.95       27.30      0.96 o
  -3   4   5      127.52      128.05      2.41 o
  -2   4   5       36.20       45.20      1.42 o
  -1   4   5        0.56        3.83      0.65 o
   0   4   5       57.64       59.37      1.16 o
   1   4   5      613.54      611.78      5.15 o
   2   4   5      475.30      465.31      4.61 o
   3   4   5        1.31        0.75      1.17 o
   4   4   5        9.26        9.66      0.90 o
   5   4   5      116.78      118.33      2.85 o
   6   4   5       57.48       57.11      1.62 o
   7   4   5       50.15       44.30      1.59 o
   8   4   5       24.06       25.86      1.40 o
   9   4   5        0.21        0.93      1.61 o
  10   4   5        0.02        1.73      1.72 o
 -12   5   5        0.19        1.51      1.80 o
 -11   5   5        0.04        2.47      1.72 o
 -10   5   5        2.01        2.24      1.56 o
  -9   5   5      100.70      100.22      2.58 o
  -8   5   5       59.26       57.82      1.67 o
  -7   5   5      188.51      191.56      3.57 o
  -6   5   5      107.30      114.13      2.82 o
  -5   5   5        2.03        3.74      0.99 o
  -4   5   5     1122.84     1171.89      7.81 o
  -3   5   5      145.65      141.68      2.92 o
  -2   5   5        1.31       -1.29      1.29 o
  -1   5   5      534.38      548.56      5.31 o
   0   5   5      208.75      201.34      5.62 o
   1   5   5       27.14       24.73      1.20 o
   2   5   5       55.21       48.19      1.63 o
   3   5   5      183.90      176.74      3.43 o
   4   5   5      126.68      129.01      3.09 o
   5   5   5        3.37        2.51      1.03 o
   6   5   5        1.28       -0.30      1.58 o
   7   5   5        0.44        2.54      1.50 o
   8   5   5       43.44       42.17      1.75 o
 -10   6   5        1.07        2.63      1.89 o
  -9   6   5       15.82       16.76      1.43 o
  -8   6   5        0.09        0.06      1.69 o
  -7   6   5       17.37       17.55      1.32 o
  -6   6   5       18.02       18.32      1.33 o
  -5   6   5        7.61        6.71      1.14 o
  -4   6   5       48.90       41.86      1.48 o
  -3   6   5       19.62       17.46      1.20 o
  -2   6   5        1.93        2.82      1.53 o
  -1   6   5      148.87      147.02      3.28 o
   0   6   5        5.31        3.20      1.04 o
   1   6   5      188.80      166.56      3.59 o
   2   6   5      307.68      309.37      4.70 o
   3   6   5       25.45       23.36      1.41 o
   4   6   5       77.35       81.84      2.50 o
   5   6   5        0.02        0.13      1.63 o
   6   6   5        7.04        6.19      1.34 o
   7   6   5       34.36       42.43      1.78 o
  -7   7   5       10.42        7.78      1.37 o
  -6   7   5        0.31       -0.62      1.71 o
  -5   7   5        7.40        4.99      1.32 o
  -4   7   5        6.23        2.81      1.79 o
  -3   7   5        2.68        3.35      1.25 o
  -2   7   5      149.97      149.43      3.67 o
  -1   7   5       24.30       22.25      1.45 o
   0   7   5        1.81        4.13      1.70 o
   1   7   5       17.91       17.16      1.43 o
   2   7   5       13.88       13.44      1.37 o
   3   7   5        0.97        0.84      1.74 o
   4   7   5       16.50       16.79      1.52 o
 -14   0   6      163.35      145.86      3.73 o
 -12   0   6       72.69       66.17      2.03 o
 -10   0   6       35.00       30.21      1.05 o
  -8   0   6      297.23      314.94      3.46 o
  -6   0   6      377.09      388.06      3.34 o
  -4   0   6     7451.84     7233.75     14.38 o
  -2   0   6      326.87      279.20      2.45 o
   0   0   6      779.22      813.99      3.08 o
   2   0   6     2180.42     2086.22      7.89 o
   4   0   6      208.33      229.63      3.00 o
   6   0   6      119.16      115.08      2.47 o
   8   0   6      605.09      501.33      5.58 o
  10   0   6        2.97        1.38      1.61 o
 -15   1   6       16.50       17.88      1.01 o
 -14   1   6        7.36        6.65      0.84 o
 -13   1   6        0.97        0.81      1.51 o
 -12   1   6      104.17      105.04      1.99 o
 -11   1   6      259.83      260.23      7.18 o
 -10   1   6      700.10      689.76      6.72 o
  -9   1   6        0.19        0.46      1.42 o
  -8   1   6       21.05       20.74      1.04 o
  -7   1   6       18.51       26.62      1.52 o
  -6   1   6      183.08      218.48      3.24 o
  -5   1   6        0.00        0.60      0.49 o
  -4   1   6      138.36      134.55      2.42 o
  -3   1   6      643.62      664.95     21.12 o
  -2   1   6     7090.01     7079.24    138.78 o
  -1   1   6      521.22      499.11     12.47 o
   0   1   6      279.85      277.21      2.73 o
   1   1   6        1.69        3.68      0.35 o
   2   1   6      392.85      395.88      6.91 o
   3   1   6      298.72      290.18      2.25 o
   4   1   6      676.59      686.37     11.69 o
   5   1   6      186.93      177.37      2.04 o
   6   1   6        1.58        3.41      0.53 o
   7   1   6        3.61        3.84      0.91 o
   8   1   6      330.75      314.20      3.21 o
   9   1   6      135.40      122.29      2.21 o
  10   1   6       85.19       85.77      1.80 o
  11   1   6       57.10       51.57      1.30 o
 -15   2   6        1.20       -0.22      1.73 o
 -14   2   6      105.68      108.73      2.91 o
 -13   2   6      116.59      115.23      3.15 o
 -12   2   6        6.36        6.50      1.10 o
 -11   2   6      159.00      162.80      3.28 o
 -10   2   6       25.78       31.11      1.22 o
  -9   2   6      110.23      116.44      2.51 o
  -8   2   6       40.27       37.67      1.12 o
  -7   2   6     1281.87     1364.90      7.21 o
  -6   2   6      827.14      844.34      5.33 o
  -5   2   6      362.39      387.11      3.49 o
  -4   2   6       70.64       70.49      1.57 o
  -3   2   6      240.75      271.24      2.77 o
  -2   2   6      341.86      350.61      3.11 o
  -1   2   6      712.76      713.46      4.43 o
   0   2   6      269.47      289.04      3.25 o
   1   2   6      199.94      214.78      2.62 o
   2   2   6      308.77      337.87      3.41 o
   3   2   6        2.78        1.62      0.95 o
   4   2   6      353.48      331.79      3.77 o
   5   2   6       52.73       50.09      1.59 o
   6   2   6       40.30       45.79      1.31 o
   7   2   6       64.38       65.60      1.99 o
   8   2   6       69.72       65.01      1.82 o
   9   2   6       16.38       15.38      1.26 o
  10   2   6      147.83      132.85      3.54 o
  11   2   6       32.20       24.62      1.57 o
 -14   3   6       30.20       26.10      1.60 o
 -13   3   6       29.80       27.17      1.55 o
 -12   3   6        1.91       -1.59      1.60 o
 -11   3   6      136.11      126.33      3.14 o
 -10   3   6       91.11       95.90      2.63 o
  -9   3   6      178.52      180.03      3.21 o
  -8   3   6        1.32        2.74      0.74 o
  -7   3   6      131.20      144.11      2.67 o
  -6   3   6       10.59        8.94      0.76 o
  -5   3   6       53.52       80.70      1.94 o
  -4   3   6        1.88        2.37      0.60 o
  -3   3   6       44.12       44.78      1.24 o
  -2   3   6       14.19       18.61      0.72 o
  -1   3   6        8.67        9.19      0.67 o
   0   3   6      182.38      184.32      2.25 o
   1   3   6      105.22      107.72      2.16 o
   2   3   6      473.01      480.24      4.42 o
   3   3   6     1164.43     1175.29      7.17 o
   4   3   6       12.88        7.09      0.88 o
   5   3   6        0.18       -1.26      1.26 o
   6   3   6      107.66      102.76      2.73 o
   7   3   6      148.28      150.77      3.31 o
   8   3   6      130.87      157.29      3.55 o
   9   3   6       89.15       80.44      2.54 o
  10   3   6        4.38        2.45      1.82 o
 -13   4   6      179.00      184.94      4.20 o
 -12   4   6       82.36       86.32      2.65 o
 -11   4   6       57.20       61.20      1.80 o
 -10   4   6       21.97       20.15      1.36 o
  -9   4   6      167.87      160.39      3.38 o
  -8   4   6       11.26        9.48      1.11 o
  -7   4   6      208.85      213.05      3.47 o
  -6   4   6       98.44       96.99      2.38 o
  -5   4   6        2.99        6.95      0.77 o
  -4   4   6      182.14      171.67      2.87 o
  -3   4   6      127.30      132.23      2.51 o
  -2   4   6      134.53      121.61      2.41 o
  -1   4   6        0.04        2.03      1.02 o
   0   4   6      180.09      171.13      2.53 o
   1   4   6      448.77      464.32      4.68 o
   2   4   6        4.37        3.57      0.82 o
   3   4   6       91.22       82.90      2.33 o
   4   4   6      126.60      125.54      2.86 o
   5   4   6        0.95        2.86      0.96 o
   6   4   6      141.46      136.04      3.29 o
   7   4   6        6.78        6.51      1.17 o
   8   4   6       37.28       35.50      1.60 o
   9   4   6       20.58       20.34      1.52 o
 -12   5   6        2.84        4.65      1.27 o
 -11   5   6       83.44       77.81      2.34 o
 -10   5   6       32.59       27.30      1.55 o
  -9   5   6      130.05      126.71      3.31 o
  -8   5   6        1.19        2.36      1.08 o
  -7   5   6        0.77        0.00      1.47 o
  -6   5   6        4.19        5.60      1.09 o
  -5   5   6      268.90      256.31      3.91 o
  -4   5   6      151.48      164.22      3.14 o
  -3   5   6       42.96       51.50      1.46 o
  -2   5   6        6.95       10.46      1.02 o
  -1   5   6      283.07      280.92      3.99 o
   0   5   6       16.10       17.49      0.85 o
   1   5   6      146.66      140.48      3.01 o
   2   5   6      201.06      193.52      3.57 o
   3   5   6        0.03        2.17      0.92 o
   4   5   6        6.25        6.39      1.09 o
   5   5   6        6.54        3.82      1.12 o
   6   5   6       19.82       17.28      1.35 o
   7   5   6       69.36       67.78      2.03 o
   8   5   6        0.26        2.00      1.75 o
 -10   6   6        0.81        0.79      1.80 o
  -9   6   6       45.52       48.13      1.78 o
  -8   6   6       26.63       27.34      1.49 o
  -7   6   6       23.06       27.03      1.47 o
  -6   6   6        0.06        2.07      1.48 o
  -5   6   6        0.26       -0.52      1.52 o
  -4   6   6       38.45       37.66      1.50 o
  -3   6   6       12.12        7.77      1.16 o
  -2   6   6        3.43        2.64      1.44 o
  -1   6   6       59.10       49.66      1.58 o
   0   6   6        6.41        9.42      1.54 o
   1   6   6        7.73        4.45      1.14 o
   2   6   6        4.40        3.20      1.20 o
   3   6   6       66.54       54.60      1.75 o
   4   6   6      235.30      224.04      4.43 o
   5   6   6       36.99       36.60      1.74 o
   6   6   6       21.93       21.56      1.60 o
  -7   7   6       29.62       25.61      1.71 o
  -6   7   6        6.73        8.87      1.35 o
  -5   7   6       37.28       39.29      1.69 o
  -4   7   6       12.75        8.77      1.39 o
  -3   7   6       52.10       45.45      1.77 o
  -2   7   6       11.43       10.31      1.25 o
  -1   7   6       41.87       40.41      1.69 o
   0   7   6        8.22        7.29      0.89 o
   1   7   6       63.86       51.78      1.96 o
   2   7   6        2.44        2.31      1.85 o
   3   7   6        8.63        7.63      1.41 o
 -15   0   7       47.68       48.36      1.84 o
 -13   0   7      147.33      142.42      3.40 o
 -11   0   7      234.65      238.52      3.78 o
  -9   0   7       74.49       81.41      2.08 o
  -7   0   7      223.42      241.24      2.96 o
  -5   0   7       21.67       24.55      0.76 o
  -3   0   7     3949.47     4044.49     10.65 o
  -1   0   7      330.79      348.33      3.03 o
   1   0   7     1163.68     1182.85      5.98 o
   3   0   7      190.21      171.50      2.61 o
   5   0   7      986.53      983.13      6.79 o
   7   0   7       10.97       10.46      1.01 o
   9   0   7        2.42        0.49      1.55 o
 -15   1   7        9.71       10.22      1.11 o
 -14   1   7       38.25       38.44      1.14 o
 -13   1   7        0.01       -1.58      2.65 o
 -12   1   7       25.14       21.98      0.88 o
 -11   1   7        1.47       -0.67      0.96 o
 -10   1   7       53.06       54.31      1.19 o
  -9   1   7        0.49        0.91      0.93 o
  -8   1   7       16.57       17.74      0.58 o
  -7   1   7     1638.17     1752.68     36.83 o
  -6   1   7      593.33      566.81      4.51 o
  -5   1   7       47.45       50.37      1.72 o
  -4   1   7     1321.23     1340.40     34.99 o
  -3   1   7     1452.23     1528.06     34.69 o
  -2   1   7      234.58      226.31      3.43 o
  -1   1   7      448.96      442.16      7.90 o
   0   1   7      108.74      112.80      0.96 o
   1   1   7     1575.45     1562.38      5.00 o
   2   1   7       36.25       31.47      0.66 o
   3   1   7      206.13      188.53      4.04 o
   4   1   7      134.30      136.43      2.83 o
   5   1   7       32.20       32.94      0.81 o
   6   1   7       49.43       41.50      0.93 o
   7   1   7        3.60        5.20      1.65 o
   8   1   7      151.98      150.18      2.41 o
   9   1   7        1.44        2.26      1.06 o
  10   1   7        2.37        3.65      0.84 o
 -15   2   7        3.34        5.98      1.24 o
 -14   2   7       34.19       39.84      1.69 o
 -13   2   7        3.40        1.40      1.54 o
 -12   2   7        0.26        1.10      1.38 o
 -11   2   7       81.45       73.32      2.09 o
 -10   2   7      239.08      238.72      3.72 o
  -9   2   7      606.55      613.30      5.48 o
  -8   2   7        0.32       -0.31      1.05 o
  -7   2   7       82.53       90.52      2.06 o
  -6   2   7      816.85      847.15      5.54 o
  -5   2   7        7.20       10.38      0.66 o
  -4   2   7      181.14      182.46      2.46 o
  -3   2   7       14.31       11.82      0.64 o
  -2   2   7     2064.41     2119.78      8.14 o
  -1   2   7      191.85      215.45      2.65 o
   0   2   7       22.33       26.59      0.56 o
   1   2   7      244.06      250.32      3.02 o
   2   2   7      237.35      254.47      3.17 o
   3   2   7       29.18       27.52      0.94 o
   4   2   7       45.15       47.28      1.35 o
   5   2   7      135.76      124.81      2.73 o
   6   2   7       52.15       49.95      1.46 o
   7   2   7       13.30       13.12      1.15 o
   8   2   7        0.00        0.00      1.41 o
   9   2   7       10.10        9.32      1.23 o
  10   2   7       79.85       97.80      2.82 o
 -14   3   7        3.08        4.86      1.29 o
 -13   3   7        2.60        3.27      1.17 o
 -12   3   7      222.71      216.17      4.14 o
 -11   3   7      157.10      148.44      3.36 o
 -10   3   7       20.94       17.92      1.16 o
  -9   3   7       19.17       20.46      1.14 o
  -8   3   7      187.45      208.86      3.36 o
  -7   3   7        0.90        0.47      1.08 o
  -6   3   7      171.79      180.76      2.90 o
  -5   3   7      234.67      234.85      3.14 o
  -4   3   7        0.25        1.42      0.88 o
  -3   3   7      175.94      170.67      2.60 o
  -2   3   7      585.48      613.45      4.75 o
  -1   3   7       63.36       67.29      1.81 o
   0   3   7       14.46       15.09      0.55 o
   1   3   7      280.43      270.80      3.44 o
   2   3   7       43.78       44.52      1.33 o
   3   3   7      175.24      170.85      3.00 o
   4   3   7       67.38       60.30      1.78 o
   5   3   7        0.08        0.10      1.30 o
   6   3   7      882.94      888.92      7.48 o
   7   3   7      194.19      188.10      3.82 o
   8   3   7      140.86      135.00      3.45 o
   9   3   7       10.43       10.36      1.38 o
 -13   4   7       22.37       22.50      1.57 o
 -12   4   7      164.03      183.38      3.96 o
 -11   4   7       18.20       17.69      1.39 o
 -10   4   7       67.36       67.53      1.96 o
  -9   4   7      118.91      111.51      2.95 o
  -8   4   7       71.80       69.40      2.06 o
  -7   4   7      153.84      167.99      3.18 o
  -6   4   7      138.95      132.46      2.75 o
  -5   4   7       45.29       45.89      1.38 o
  -4   4   7       59.81       52.53      1.45 o
  -3   4   7      205.14      233.99      3.37 o
  -2   4   7        0.99        0.95      1.08 o
  -1   4   7        7.04        8.07      0.79 o
   0   4   7      271.40      287.81      2.68 o
   1   4   7       77.41       85.36      2.32 o
   2   4   7      120.28      108.78      2.67 o
   3   4   7      320.87      314.56      4.33 o
   4   4   7       36.64       31.63      1.38 o
   5   4   7        0.51        0.93      1.42 o
   6   4   7      105.12      106.27      3.08 o
   7   4   7       18.47       17.42      1.36 o
   8   4   7       66.46       69.64      2.01 o
 -12   5   7       13.22       13.25      1.44 o
 -11   5   7       53.73       54.26      1.90 o
 -10   5   7       99.83       98.99      2.70 o
  -9   5   7        9.29        8.54      1.23 o
  -8   5   7       32.29       31.02      1.46 o
  -7   5   7        6.18        6.36      1.13 o
  -6   5   7      717.15      698.91      6.50 o
  -5   5   7      124.28      140.05      3.12 o
  -4   5   7      196.41      200.55      3.54 o
  -3   5   7      146.01      149.82      3.11 o
  -2   5   7      238.31      221.37      3.63 o
  -1   5   7       14.93       11.88      1.08 o
   0   5   7       45.12       41.10      1.00 o
   1   5   7       37.90       38.24      1.43 o
   2   5   7        2.61        2.64      1.41 o
   3   5   7       11.72       11.51      1.15 o
   4   5   7       85.57       84.12      2.39 o
   5   5   7       21.83       22.04      1.46 o
   6   5   7       78.02       82.43      2.31 o
   7   5   7       25.24       26.72      1.60 o
 -10   6   7        5.82        2.24      1.93 o
  -9   6   7       30.50       32.68      1.71 o
  -8   6   7       36.85       34.73      1.64 o
  -7   6   7       18.43       20.17      1.41 o
  -6   6   7        4.18        5.27      1.19 o
  -5   6   7      125.60      122.80      3.22 o
  -4   6   7       34.67       37.31      1.53 o
  -3   6   7        2.29        0.69      1.57 o
  -2   6   7       13.62       10.64      1.13 o
  -1   6   7        8.01        5.16      1.05 o
   0   6   7       22.97       21.29      0.95 o
   1   6   7       44.97       41.04      1.59 o
   2   6   7       36.72       38.22      1.60 o
   3   6   7       27.07       27.45      1.56 o
   4   6   7        0.16        2.30      1.69 o
   5   6   7        2.54        3.13      1.26 o
  -6   7   7        2.35        2.85      1.92 o
  -5   7   7       51.52       44.15      1.86 o
  -4   7   7        1.45        0.69      1.82 o
  -3   7   7        6.69        6.84      1.38 o
  -2   7   7       14.52       14.51      1.36 o
  -1   7   7        5.02        7.71      1.32 o
   0   7   7        0.01       -0.96      1.24 o
   1   7   7        0.67        2.05      1.75 o
   2   7   7       99.90       90.59      2.52 o
 -14   0   8       55.61       60.99      1.86 o
 -12   0   8      297.62      274.16      4.29 o
 -10   0   8      133.35      132.05      2.77 o
  -8   0   8      288.18      340.06      3.79 o
  -6   0   8      268.27      257.67      3.00 o
  -4   0   8      483.07      547.35      4.05 o
  -2   0   8     1967.22     1958.89      7.68 o
   0   0   8     4288.69     4467.82     11.51 o
   2   0   8      437.47      395.87      3.93 o
   4   0   8      428.15      417.56      4.49 o
   6   0   8       21.55       21.72      1.16 o
   8   0   8       96.38       94.13      2.50 o
  10   0   8        5.04        9.97      1.34 o
 -15   1   8        2.42        2.97      1.22 o
 -14   1   8      145.72      142.47      4.26 o
 -13   1   8        7.24        7.39      1.34 o
 -12   1   8       21.15       23.96      1.11 o
 -11   1   8       33.17       32.53      1.30 o
 -10   1   8      195.07      191.96      4.61 o
  -9   1   8       33.48       36.44      0.93 o
  -8   1   8        0.20        1.24      0.94 o
  -7   1   8     1507.61     1489.12     28.64 o
  -6   1   8      135.09      128.18      4.80 o
  -5   1   8      140.54      135.07      2.30 o
  -4   1   8      525.35      488.84     15.23 o
  -3   1   8      843.09      871.89     12.74 o
  -2   1   8      937.51      915.76     17.17 o
  -1   1   8       45.56       45.72      0.95 o
   0   1   8     1690.02     1697.77      4.29 o
   1   1   8      417.84      438.00      2.83 o
   2   1   8      917.73      843.26      4.10 o
   3   1   8      296.84      277.54      2.52 o
   4   1   8       10.87        7.06      0.57 o
   5   1   8      239.72      211.57      2.48 o
   6   1   8      218.59      242.51      7.14 o
   7   1   8       19.84       16.63      0.87 o
   8   1   8        3.67        3.36      0.88 o
   9   1   8       12.93       10.87      0.90 o
  10   1   8       32.81       42.79      1.27 o
 -14   2   8      131.38      132.21      3.66 o
 -13   2   8        0.38       -0.43      1.42 o
 -12   2   8      125.54      118.33      3.14 o
 -11   2   8      109.05      108.46      2.86 o
 -10   2   8      143.79      149.27      3.12 o
  -9   2   8       28.56       28.47      1.09 o
  -8   2   8       96.17       88.50      2.21 o
  -7   2   8      142.26      140.24      2.57 o
  -6   2   8      739.97      744.80      5.40 o
  -5   2   8      479.51      475.32      4.20 o
  -4   2   8        0.19        0.25      0.84 o
  -3   2   8        2.51        5.15      0.61 o
  -2   2   8      153.03      172.47      2.52 o
  -1   2   8     1231.48     1272.51      6.75 o
   0   2   8        0.40        4.01      1.32 o
   1   2   8      128.01      129.45      2.40 o
   2   2   8      432.49      406.31      4.26 o
   3   2   8      800.25      807.86      6.16 o
   4   2   8      288.25      302.27      4.01 o
   5   2   8      133.22      132.80      3.02 o
   6   2   8      138.29      127.34      3.03 o
   7   2   8        3.03        1.95      1.38 o
   8   2   8       11.91       11.21      1.23 o
   9   2   8        3.87        6.65      1.23 o
 -14   3   8       16.25       18.46      1.52 o
 -13   3   8       24.70       25.63      1.51 o
 -12   3   8       43.37       46.89      1.67 o
 -11   3   8        9.00       10.59      1.16 o
 -10   3   8        7.17        6.91      1.10 o
  -9   3   8      522.05      515.69      5.34 o
  -8   3   8       38.15       40.76      1.20 o
  -7   3   8      149.17      134.34      2.68 o
  -6   3   8      201.91      209.43      3.18 o
  -5   3   8       39.14       42.42      1.30 o
  -4   3   8      156.39      165.31      2.73 o
  -3   3   8      227.42      233.92      3.14 o
  -2   3   8     1274.47     1271.30      7.21 o
  -1   3   8      236.46      248.86      3.30 o
   0   3   8      447.82      453.97      3.16 o
   1   3   8       20.82       21.22      0.94 o
   2   3   8        0.59        0.83      0.74 o
   3   3   8      117.07      109.41      2.67 o
   4   3   8       10.08        9.72      1.05 o
   5   3   8      104.66      105.64      2.89 o
   6   3   8       44.99       46.90      1.62 o
   7   3   8       50.66       54.64      1.73 o
   8   3   8        6.15        9.47      1.20 o
   9   3   8        0.01        2.25      1.14 o
 -13   4   8       11.20       12.57      1.46 o
 -12   4   8      154.81      146.62      3.75 o
 -11   4   8       11.74       15.10      1.27 o
 -10   4   8        0.01       -1.37      1.61 o
  -9   4   8      341.32      361.42      4.84 o
  -8   4   8       22.32       20.34      1.23 o
  -7   4   8      304.19      287.28      4.09 o
  -6   4   8       62.99       58.20      1.78 o
  -5   4   8      203.43      194.66      3.32 o
  -4   4   8       70.59       67.69      1.86 o
  -3   4   8        0.01        1.06      1.08 o
  -2   4   8       91.35       89.07      2.40 o
  -1   4   8       84.72       94.18      2.47 o
   0   4   8      118.89      114.96      1.90 o
   1   4   8        3.12        2.22      1.37 o
   2   4   8      342.26      331.48      4.50 o
   3   4   8      429.83      450.11      5.38 o
   4   4   8      111.59      109.59      2.94 o
   5   4   8        4.26        6.97      1.13 o
   6   4   8      161.97      166.11      3.81 o
   7   4   8        4.51        5.44      1.24 o
   8   4   8        0.40        0.65      1.75 o
 -11   5   8        4.89        4.52      1.32 o
 -10   5   8       13.40       11.51      1.36 o
  -9   5   8        5.35        4.86      1.15 o
  -8   5   8       62.62       63.93      1.97 o
  -7   5   8       88.58       82.33      2.32 o
  -6   5   8        4.55        1.22      1.64 o
  -5   5   8        0.15       -1.49      1.49 o
  -4   5   8       48.43       45.45      1.47 o
  -3   5   8      253.86      232.06      3.83 o
  -2   5   8        1.20        0.05      1.31 o
  -1   5   8       30.90       32.24      1.32 o
   0   5   8       19.03       16.88      1.41 o
   1   5   8       91.38       86.49      2.25 o
   2   5   8        4.23        3.93      1.03 o
   3   5   8       21.64       22.26      1.38 o
   4   5   8       60.55       61.53      1.89 o
   5   5   8      241.11      242.46      4.55 o
   6   5   8        4.64        6.61      1.34 o
  -9   6   8       18.50       16.47      1.55 o
  -8   6   8       67.33       64.13      1.95 o
  -7   6   8        1.35        2.58      1.59 o
  -6   6   8        2.78        2.00      1.56 o
  -5   6   8        3.92        6.81      1.16 o
  -4   6   8       90.70       93.28      2.52 o
  -3   6   8        6.22        6.93      1.18 o
  -2   6   8       15.76       14.02      1.21 o
  -1   6   8        8.02        7.47      1.11 o
   0   6   8        2.35        1.16      1.09 o
   1   6   8        7.59        9.74      1.21 o
   2   6   8        8.05        3.85      1.27 o
   3   6   8        0.40       -1.82      1.82 o
   4   6   8       39.92       33.20      1.75 o
  -6   7   8        0.99        0.07      1.80 o
  -5   7   8      118.57      118.58      3.09 o
  -4   7   8       25.08       24.99      1.61 o
  -3   7   8       15.32       19.93      1.58 o
  -2   7   8       81.46       86.55      2.74 o
  -1   7   8        2.70        4.41      1.23 o
   0   7   8        0.67        1.29      1.28 o
 -15   0   9       64.11       68.31      2.06 o
 -13   0   9      172.45      169.07      3.66 o
 -11   0   9        3.09        5.88      0.95 o
  -9   0   9      182.77      144.11      2.81 o
  -7   0   9      520.94      493.06      4.50 o
  -5   0   9       11.72        8.52      0.59 o
  -3   0   9      269.31      270.88      3.08 o
  -1   0   9      403.62      413.63      3.86 o
   1   0   9      139.44      147.34      2.55 o
   3   0   9      537.07      485.24      4.87 o
   5   0   9      165.63      161.00      3.25 o
   7   0   9       81.50       76.51      2.25 o
   9   0   9       36.46       51.47      1.81 o
 -15   1   9        3.44        5.34      0.91 o
 -14   1   9        3.04        3.78      0.87 o
 -13   1   9        4.12        4.31      1.14 o
 -12   1   9        3.46        3.09      1.30 o
 -11   1   9      338.32      310.20      3.12 o
 -10   1   9        0.02        0.53      0.86 o
  -9   1   9        5.82        3.46      0.50 o
  -8   1   9       85.29       83.97      1.52 o
  -7   1   9      150.86      140.62      2.22 o
  -6   1   9        2.77        0.66      0.65 o
  -5   1   9      748.55      742.23     13.45 o
  -4   1   9     1082.72     1064.38     14.89 o
  -3   1   9        2.38        2.38      0.75 o
  -2   1   9        6.88        7.83      0.73 o
  -1   1   9        8.72        8.09      0.47 o
   0   1   9      459.49      449.90      2.64 o
   1   1   9      350.13      369.68      2.81 o
   2   1   9      119.07      121.95      1.76 o
   3   1   9       15.54       15.07      0.64 o
   4   1   9      255.12      259.73      2.98 o
   5   1   9     1340.16     1326.37      6.83 o
   6   1   9       17.13       20.10      0.85 o
   7   1   9        2.19        1.77      0.84 o
   8   1   9       15.90        9.83      0.86 o
   9   1   9       65.60       78.05      1.66 o
 -14   2   9      101.29       99.39      2.77 o
 -13   2   9       24.22       21.80      1.44 o
 -12   2   9       54.74       54.14      1.68 o
 -11   2   9      613.33      624.81      6.28 o
 -10   2   9       11.57        9.45      1.08 o
  -9   2   9       24.32       17.34      1.10 o
  -8   2   9      296.27      296.86      3.89 o
  -7   2   9      193.16      199.35      3.12 o
  -6   2   9       12.61       10.13      0.74 o
  -5   2   9      122.97      120.30      2.34 o
  -4   2   9        1.36        0.95      0.60 o
  -3   2   9      271.67      252.92      3.17 o
  -2   2   9        1.82        3.83      0.63 o
  -1   2   9       21.39       20.47      0.84 o
   0   2   9      739.47      710.44      6.29 o
   1   2   9      440.91      437.41      4.48 o
   2   2   9        8.36       10.50      0.84 o
   3   2   9       25.80       27.84      1.21 o
   4   2   9      308.92      302.36      4.28 o
   5   2   9      503.14      502.21      5.70 o
   6   2   9      225.84      235.79      4.16 o
   7   2   9        0.22        0.25      1.47 o
   8   2   9       11.42        9.18      1.29 o
 -14   3   9       46.72       46.71      1.87 o
 -13   3   9        4.07        1.33      1.70 o
 -12   3   9        0.02        0.12      1.49 o
 -11   3   9        2.33        2.44      1.47 o
 -10   3   9      229.88      234.23      3.98 o
  -9   3   9       11.64       10.01      1.13 o
  -8   3   9       13.12       12.80      1.09 o
  -7   3   9      127.11      121.34      2.69 o
  -6   3   9      332.23      332.64      4.04 o
  -5   3   9        5.95        5.78      0.78 o
  -4   3   9       54.07       51.47      1.55 o
  -3   3   9       17.37       18.84      0.90 o
  -2   3   9        6.99        6.18      0.77 o
  -1   3   9      412.05      412.18      4.39 o
   0   3   9      100.62       87.07      2.66 o
   1   3   9      370.82      346.28      4.30 o
   2   3   9        6.03        7.38      0.95 o
   3   3   9       26.41       24.40      1.26 o
   4   3   9      133.24      142.72      3.22 o
   5   3   9      211.23      227.50      4.11 o
   6   3   9        0.74        1.04      1.46 o
   7   3   9       11.86       15.05      1.30 o
   8   3   9        0.02       -1.68      1.68 o
 -13   4   9       10.43       10.22      1.30 o
 -12   4   9        5.80        8.07      1.34 o
 -11   4   9        7.19        6.79      1.19 o
 -10   4   9       34.09       32.68      1.55 o
  -9   4   9      843.97      821.32      7.41 o
  -8   4   9      153.90      170.27      3.47 o
  -7   4   9        7.27        8.63      1.06 o
  -6   4   9       84.25       83.38      2.16 o
  -5   4   9       20.83       16.36      1.12 o
  -4   4   9      303.66      304.97      4.08 o
  -3   4   9      122.64      118.72      2.70 o
  -2   4   9      674.02      674.55      6.04 o
  -1   4   9       94.78      101.66      2.55 o
   0   4   9       48.12       46.93      1.03 o
   1   4   9        6.41        7.01      1.04 o
   2   4   9       53.34       43.13      1.52 o
   3   4   9      330.70      320.50      4.75 o
   4   4   9       16.46       13.87      1.30 o
   5   4   9      123.46      131.59      3.44 o
   6   4   9       58.43       59.79      1.92 o
   7   4   9        1.99       -1.07      1.76 o
 -11   5   9       31.93       31.41      1.72 o
 -10   5   9       13.38       12.41      1.32 o
  -9   5   9        1.50       -1.25      1.72 o
  -8   5   9       85.23       87.66      2.49 o
  -7   5   9       93.60       90.09      2.47 o
  -6   5   9       11.46       12.25      1.19 o
  -5   5   9       29.35       26.13      1.35 o
  -4   5   9      100.64       87.97      2.35 o
  -3   5   9        0.91        1.17      1.40 o
  -2   5   9        0.09        0.59      1.39 o
  -1   5   9      130.87      118.45      3.06 o
   0   5   9      234.55      214.25      9.11 o
   1   5   9       20.25       25.29      1.41 o
   2   5   9       20.05       19.63      1.39 o
   3   5   9       35.69       34.70      1.55 o
   4   5   9      177.13      172.93      3.98 o
   5   5   9        8.81       10.87      1.45 o
  -9   6   9       38.83       42.89      1.79 o
  -8   6   9       47.90       48.52      1.82 o
  -7   6   9       12.89       14.14      1.47 o
  -6   6   9        2.60        2.26      1.84 o
  -5   6   9      221.54      225.36      4.33 o
  -4   6   9       18.92       20.84      1.42 o
  -3   6   9        1.11        1.93      1.59 o
  -2   6   9       65.39       55.56      1.80 o
  -1   6   9       30.16       34.90      1.56 o
   0   6   9        0.00        0.22      1.11 o
   1   6   9      104.37       99.38      2.78 o
   2   6   9       77.63       72.44      2.31 o
   3   6   9        1.74        1.65      1.83 o
  -4   7   9        4.90        3.19      1.38 o
  -3   7   9        0.37        0.95      1.85 o
  -2   7   9       67.62       69.08      2.09 o
 -14   0  10       30.51       24.04      1.45 o
 -12   0  10      137.93      143.67      3.33 o
 -10   0  10       16.81       11.06      1.02 o
  -8   0  10      409.13      405.31      4.46 o
  -6   0  10       75.14       97.28      2.16 o
  -4   0  10       70.76       76.61      1.90 o
  -2   0  10      604.17      660.19      5.09 o
   0   0  10     1088.53     1048.75      4.79 o
   2   0  10     1184.15     1193.68      7.71 o
   4   0  10      184.46      186.46      3.49 o
   6   0  10      327.80      339.05      4.91 o
   8   0  10       58.56       62.66      1.94 o
 -15   1  10        3.37        5.73      1.76 o
 -14   1  10        3.29        3.76      1.16 o
 -13   1  10       43.32       41.97      1.13 o
 -12   1  10        5.05        5.79      1.52 o
 -11   1  10       33.93       31.68      0.96 o
 -10   1  10       16.57       16.43      1.41 o
  -9   1  10       36.71       30.52      2.11 o
  -8   1  10      459.47      445.01      3.31 o
  -7   1  10       15.62       17.16      0.62 o
  -6   1  10        9.93       12.03      0.85 o
  -5   1  10      409.68      400.14      4.12 o
  -4   1  10       16.54       17.00      1.13 o
  -3   1  10      351.41      353.05      5.87 o
  -2   1  10     1662.98     1678.50     14.54 o
  -1   1  10       71.83       71.42      1.70 o
   0   1  10      442.75      437.72      2.82 o
   1   1  10        4.36        5.20      0.53 o
   2   1  10      239.25      232.31      2.54 o
   3   1  10       37.83       36.95      0.93 o
   4   1  10      730.66      731.06      7.58 o
   5   1  10        1.96        0.79      1.00 o
   6   1  10       12.78       14.41      0.84 o
   7   1  10       39.15       42.77      1.57 o
   8   1  10        3.72        2.76      1.09 o
 -14   2  10       10.09        8.22      1.29 o
 -13   2  10        5.93        6.66      1.20 o
 -12   2  10       50.39       46.37      1.65 o
 -11   2  10      119.97      122.01      3.09 o
 -10   2  10      330.52      328.06      4.53 o
  -9   2  10        0.29       -0.05      1.34 o
  -8   2  10      752.69      757.51      6.36 o
  -7   2  10       67.53       72.10      2.14 o
  -6   2  10        3.59        3.92      0.76 o
  -5   2  10      262.56      271.88      3.54 o
  -4   2  10       17.37       16.47      0.83 o
  -3   2  10       27.59       31.45      0.98 o
  -2   2  10       43.17       40.10      1.12 o
  -1   2  10       29.55       31.30      1.01 o
   0   2  10        4.50        6.73      0.55 o
   1   2  10       65.92       64.35      1.78 o
   2   2  10      930.00      903.99      7.03 o
   3   2  10       83.99       85.52      2.54 o
   4   2  10      277.81      272.56      4.31 o
   5   2  10       75.62       75.68      2.29 o
   6   2  10        9.30       10.28      1.25 o
   7   2  10       24.27       24.37      1.50 o
   8   2  10       24.61       27.39      1.60 o
 -14   3  10       35.57       32.14      1.70 o
 -13   3  10        1.13        2.75      1.16 o
 -12   3  10       31.13       31.20      1.56 o
 -11   3  10       41.96       47.43      1.66 o
 -10   3  10        1.94       -0.16      1.42 o
  -9   3  10       25.73       22.75      1.26 o
  -8   3  10      276.62      277.51      4.07 o
  -7   3  10      630.53      612.34      5.77 o
  -6   3  10        9.32        8.81      0.88 o
  -5   3  10      184.00      181.10      3.21 o
  -4   3  10        6.80        7.54      0.79 o
  -3   3  10       40.18       40.42      1.24 o
  -2   3  10        9.83       14.11      0.89 o
  -1   3  10       10.79       10.78      0.88 o
   0   3  10       12.90       16.59      0.76 o
   1   3  10      433.96      445.32      5.05 o
   2   3  10       66.75       73.66      2.10 o
   3   3  10      621.14      621.56      6.32 o
   4   3  10      306.53      303.35      4.77 o
   5   3  10      110.74      116.16      3.15 o
   6   3  10        1.51        3.13      1.13 o
   7   3  10        6.37        6.62      1.31 o
 -12   4  10      271.27      278.11      4.99 o
 -11   4  10       23.99       28.41      1.48 o
 -10   4  10        1.41        0.48      1.58 o
  -9   4  10      123.11      138.37      3.38 o
  -8   4  10      189.54      183.30      3.67 o
  -7   4  10       59.57       65.73      2.07 o
  -6   4  10      544.95      533.07      5.68 o
  -5   4  10      962.84     1020.76      7.72 o
  -4   4  10      385.57      392.48      4.80 o
  -3   4  10        7.40        8.02      1.06 o
  -2   4  10       63.57       56.99      1.70 o
  -1   4  10        6.05        4.67      1.04 o
   0   4  10       29.93       32.34      0.97 o
   1   4  10       55.06       55.55      1.60 o
   2   4  10      134.83      139.79      3.42 o
   3   4  10        4.67        4.99      1.13 o
   4   4  10      194.80      201.58      4.13 o
   5   4  10        8.66        7.40      1.26 o
   6   4  10        9.24        8.88      1.32 o
 -11   5  10        6.46        8.46      1.32 o
 -10   5  10      134.11      136.25      3.68 o
  -9   5  10        0.02       -0.84      1.65 o
  -8   5  10        1.28       -0.06      1.64 o
  -7   5  10        3.79        4.60      1.14 o
  -6   5  10       28.72       28.53      1.45 o
  -5   5  10      104.24      101.87      2.95 o
  -4   5  10        6.46        7.11      1.11 o
  -3   5  10       12.15       12.17      1.20 o
  -2   5  10        5.38        8.36      1.08 o
  -1   5  10        5.29        3.93      1.15 o
   0   5  10       38.90       46.82      1.16 o
   1   5  10        0.99        2.88      1.49 o
   2   5  10       13.19       15.52      1.39 o
   3   5  10        0.10       -0.13      1.70 o
   4   5  10       38.13       45.02      1.81 o
  -8   6  10       15.92       12.96      1.51 o
  -7   6  10      215.27      215.72      4.52 o
  -6   6  10        1.55        1.55      1.90 o
  -5   6  10      261.69      278.04      4.98 o
  -4   6  10        0.18        1.18      1.62 o
  -3   6  10      164.36      177.85      3.97 o
  -2   6  10      273.84      259.13      4.73 o
  -1   6  10        0.00       -0.94      1.65 o
   0   6  10       55.09       55.98      1.35 o
   1   6  10        1.33        3.31      1.34 o
   2   6  10       20.03       17.64      1.55 o
 -15   0  11       91.40       89.14      2.59 o
 -13   0  11        2.29        5.48      1.12 o
 -11   0  11      300.15      276.36      4.36 o
  -9   0  11      512.35      500.45      5.28 o
  -7   0  11      758.62      744.22      6.01 o
  -5   0  11     1597.55     1543.71      8.40 o
  -3   0  11      156.55      162.21      2.80 o
  -1   0  11       38.07       48.35      1.52 o
   1   0  11      160.36      178.51      3.19 o
   3   0  11      863.44      872.53      7.32 o
   5   0  11      428.01      463.37      5.80 o
   7   0  11        7.78        6.98      1.25 o
 -14   1  11       34.27       38.12      1.18 o
 -13   1  11        0.41       -0.12      1.04 o
 -12   1  11      104.51      100.78      1.97 o
 -11   1  11        5.34        5.75      0.84 o
 -10   1  11       22.57       22.14      0.97 o
  -9   1  11      190.33      175.25      2.33 o
  -8   1  11      183.31      168.11      7.34 o
  -7   1  11      385.14      361.62      8.21 o
  -6   1  11        2.83        2.47      0.75 o
  -5   1  11      181.77      170.72      4.19 o
  -4   1  11       85.68       86.17      2.24 o
  -3   1  11     1012.31      994.64     12.59 o
  -2   1  11       67.02       65.53      1.29 o
  -1   1  11        0.00       -0.13      1.23 o
   0   1  11       27.76       25.79      0.58 o
   1   1  11       99.15       90.00      1.73 o
   2   1  11      733.56      714.39      4.54 o
   3   1  11      805.24      838.69      5.08 o
   4   1  11      135.41      121.27      2.60 o
   5   1  11        0.54        0.62      1.34 o
   6   1  11       33.81       35.97      1.91 o
   7   1  11        4.06       10.96      0.92 o
 -14   2  11       28.84       29.16      1.62 o
 -13   2  11      168.09      164.66      3.83 o
 -12   2  11      120.00      115.85      3.30 o
 -11   2  11      147.57      128.50      3.28 o
 -10   2  11       33.78       31.71      1.39 o
  -9   2  11      314.05      299.91      4.35 o
  -8   2  11        7.40        6.46      1.02 o
  -7   2  11      159.27      162.42      3.13 o
  -6   2  11       76.46       85.76      2.38 o
  -5   2  11     2209.80     2234.76     10.59 o
  -4   2  11      112.61      118.37      2.59 o
  -3   2  11       31.51       29.31      1.04 o
  -2   2  11       37.03       29.02      1.05 o
  -1   2  11       98.79      102.83      2.53 o
   0   2  11        0.05        0.04      0.83 o
   1   2  11      323.11      312.25      4.28 o
   2   2  11       91.61       84.01      2.26 o
   3   2  11       50.24       64.22      1.83 o
   4   2  11       16.78       18.68      1.28 o
   5   2  11      452.26      452.18      5.90 o
   6   2  11       15.64       15.17      1.37 o
   7   2  11        0.58       -1.29      1.67 o
 -13   3  11        7.96        7.46      1.38 o
 -12   3  11      125.16      121.83      3.44 o
 -11   3  11      143.79      139.98      3.51 o
 -10   3  11        0.98        2.19      1.02 o
  -9   3  11        3.93        5.23      1.07 o
  -8   3  11       22.53       21.19      1.27 o
  -7   3  11        3.81        1.82      1.37 o
  -6   3  11      677.33      669.68      6.12 o
  -5   3  11      528.15      524.82      5.43 o
  -4   3  11      106.68       92.69      2.52 o
  -3   3  11       65.08       72.11      2.01 o
  -2   3  11       48.33       48.52      1.42 o
  -1   3  11       58.06       56.32      1.68 o
   0   3  11        2.11        3.27      0.76 o
   1   3  11        0.50        1.15      1.39 o
   2   3  11       48.76       49.27      1.65 o
   3   3  11        6.32        4.57      1.18 o
   4   3  11      234.40      241.81      4.45 o
   5   3  11       29.58       32.46      1.58 o
   6   3  11        0.64        0.99      1.66 o
 -12   4  11       26.44       21.58      1.66 o
 -11   4  11        8.64        9.97      1.31 o
 -10   4  11        6.35        6.98      1.25 o
  -9   4  11      176.33      182.36      3.81 o
  -8   4  11       15.06       10.98      1.28 o
  -7   4  11        5.28        7.58      1.16 o
  -6   4  11        0.51       -1.54      1.54 o
  -5   4  11       13.99       12.89      1.21 o
  -4   4  11       69.87       65.72      1.86 o
  -3   4  11        6.41        8.47      1.02 o
  -2   4  11      192.48      174.38      3.52 o
  -1   4  11      263.51      256.84      4.23 o
   0   4  11       94.70      103.09      2.09 o
   1   4  11       24.52       27.92      1.40 o
   2   4  11        9.20        6.14      1.18 o
   3   4  11       56.71       52.85      1.75 o
   4   4  11      128.03      133.32      3.65 o
   5   4  11        4.05        3.74      1.31 o
 -10   5  11        0.01        0.21      1.71 o
  -9   5  11       47.36       52.82      1.79 o
  -8   5  11        0.97        1.42      1.58 o
  -7   5  11      227.80      243.21      4.44 o
  -6   5  11       29.83       30.31      1.54 o
  -5   5  11        0.39       -1.51      1.51 o
  -4   5  11        2.23       -0.54      1.57 o
  -3   5  11       34.14       32.72      1.51 o
  -2   5  11        2.40        0.61      1.57 o
  -1   5  11        0.83        0.68      1.52 o
   0   5  11      217.68      215.93      8.97 o
   1   5  11       35.52       33.74      1.56 o
   2   5  11      145.34      141.52      3.83 o
   3   5  11        3.71        2.14      1.82 o
  -7   6  11       71.26       64.50      2.08 o
  -6   6  11       28.31       28.49      1.62 o
  -5   6  11       97.36       95.91      2.86 o
  -4   6  11       31.31       27.14      1.67 o
  -3   6  11        2.69        4.18      1.32 o
  -2   6  11       89.20       96.62      2.85 o
  -1   6  11        2.88        0.07      1.93 o
   0   6  11        7.85        8.05      1.21 o
 -14   0  12        4.39        4.95      1.17 o
 -12   0  12     1005.23      938.13      8.33 o
 -10   0  12       51.52       46.98      1.53 o
  -8   0  12       10.30       13.62      1.02 o
  -6   0  12     1196.03     1182.67      7.81 o
  -4   0  12      218.87      215.27      3.37 o
  -2   0  12        1.84        0.87      0.73 o
   0   0  12      406.66      399.10      5.22 o
   2   0  12      367.23      355.50      4.77 o
   4   0  12      108.32      100.96      3.02 o
   6   0  12        1.35       -1.74      1.74 o
 -14   1  12        0.02       -0.77      1.73 o
 -13   1  12       20.88       23.70      1.56 o
 -12   1  12        7.89        6.71      0.86 o
 -11   1  12        0.01        0.74      0.97 o
 -10   1  12       73.23       75.59      1.55 o
  -9   1  12      303.70      288.67      6.06 o
  -8   1  12       48.08       47.26      1.01 o
  -7   1  12        4.93        4.47      0.69 o
  -6   1  12      571.09      545.64      6.48 o
  -5   1  12      209.73      182.10      2.27 o
  -4   1  12      261.41      232.42      4.74 o
  -3   1  12      130.80      119.80      1.86 o
  -2   1  12       12.75       13.09      0.66 o
  -1   1  12       38.48       36.61      0.89 o
   0   1  12       35.13       40.48      0.68 o
   1   1  12       32.99       29.46      0.91 o
   2   1  12      352.77      356.88      3.44 o
   3   1  12      120.38      137.29      3.79 o
   4   1  12       42.47       45.84      2.26 o
   5   1  12      190.96      191.93      2.92 o
   6   1  12       28.02       30.99      1.12 o
 -14   2  12        2.42        2.86      1.74 o
 -13   2  12        0.01       -1.02      1.64 o
 -12   2  12      104.38       98.36      2.71 o
 -11   2  12      115.98      114.74      3.29 o
 -10   2  12      249.68      241.65      4.19 o
  -9   2  12        1.45        1.55      0.97 o
  -8   2  12       10.28       13.16      1.11 o
  -7   2  12      491.22      464.53      5.21 o
  -6   2  12        8.25       11.16      1.06 o
  -5   2  12        0.13       -0.28      1.30 o
  -4   2  12        0.72        1.05      1.15 o
  -3   2  12        4.45        3.02      0.93 o
  -2   2  12     1344.06     1365.01      8.72 o
  -1   2  12        0.11        1.21      1.27 o
   0   2  12       93.75       80.91      1.55 o
   1   2  12       42.94       39.18      1.44 o
   2   2  12      173.20      166.95      3.51 o
   3   2  12       51.19       53.84      1.70 o
   4   2  12       82.81       82.64      2.48 o
   5   2  12        0.34        4.38      1.09 o
   6   2  12       54.19       55.60      1.93 o
 -13   3  12        0.01        0.36      1.76 o
 -12   3  12       28.28       30.17      1.62 o
 -11   3  12      227.96      220.40      4.35 o
 -10   3  12       29.93       32.50      1.46 o
  -9   3  12      123.15      107.75      3.11 o
  -8   3  12      169.78      166.99      3.52 o
  -7   3  12       29.49       36.47      1.43 o
  -6   3  12      237.24      245.60      4.01 o
  -5   3  12       79.89       85.45      2.25 o
  -4   3  12        9.52        7.44      1.07 o
  -3   3  12      987.86      972.76      7.62 o
  -2   3  12        0.02        2.00      1.41 o
  -1   3  12      512.07      501.92      5.63 o
   0   3  12       64.19       57.85      1.66 o
   1   3  12      425.52      423.47      5.50 o
   2   3  12       53.79       48.88      1.66 o
   3   3  12        2.93        3.22      1.63 o
   4   3  12       49.30       46.47      1.78 o
   5   3  12        2.56        0.29      1.82 o
 -12   4  12       76.55       75.78      2.16 o
 -11   4  12        0.12        1.17      1.69 o
 -10   4  12       49.66       47.48      1.76 o
  -9   4  12        2.90        2.87      1.72 o
  -8   4  12       79.81       85.25      2.55 o
  -7   4  12       38.90       43.62      1.62 o
  -6   4  12       94.25       90.66      2.50 o
  -5   4  12       67.92       80.09      2.30 o
  -4   4  12       18.25       14.26      1.20 o
  -3   4  12        0.18       -1.24      1.44 o
  -2   4  12       18.21       17.28      1.30 o
  -1   4  12        5.26        4.98      1.15 o
   0   4  12       76.24       77.50      3.09 o
   1   4  12        0.15        0.69      1.57 o
   2   4  12       22.00       20.88      1.46 o
   3   4  12        2.74        3.76      1.27 o
   4   4  12      115.37      122.69      3.66 o
 -10   5  12        0.92        1.53      1.81 o
  -9   5  12       15.11       11.63      1.43 o
  -8   5  12       13.85       13.46      1.40 o
  -7   5  12       75.08       76.09      2.16 o
  -6   5  12      102.29      110.79      3.29 o
  -5   5  12      146.70      144.90      3.70 o
  -4   5  12       42.98       46.94      1.76 o
  -3   5  12       44.31       45.07      1.71 o
  -2   5  12        0.01        1.94      1.61 o
  -1   5  12      252.46      250.22      4.67 o
   0   5  12       14.52       17.14      1.04 o
   1   5  12      140.09      136.09      3.74 o
   2   5  12        7.63       10.33      1.42 o
  -5   6  12       18.94       17.08      1.52 o
  -4   6  12       17.69       15.02      1.47 o
  -3   6  12       79.89       86.87      2.53 o
 -13   0  13      163.26      176.64      4.18 o
 -11   0  13       60.00       61.66      1.90 o
  -9   0  13      224.57      208.77      3.78 o
  -7   0  13       60.04       67.14      2.04 o
  -5   0  13       67.35       67.60      1.93 o
  -3   0  13      176.65      181.15      3.35 o
  -1   0  13       28.71       30.30      1.26 o
   1   0  13      273.31      265.14      4.34 o
   3   0  13       70.53       70.96      2.28 o
   5   0  13       12.15       13.70      1.30 o
 -14   1  13        0.00        2.16      1.16 o
 -13   1  13        0.82       -2.30      2.30 o
 -12   1  13       58.73       56.97      1.29 o
 -11   1  13       53.82       50.88      1.19 o
 -10   1  13        9.69       10.25      0.80 o
  -9   1  13        8.61        7.03      0.76 o
  -8   1  13       45.75       45.86      1.05 o
  -7   1  13      693.37      691.48     12.29 o
  -6   1  13      209.02      187.55      3.08 o
  -5   1  13       98.39       92.71      1.80 o
  -4   1  13        1.82       -0.19      1.64 o
  -3   1  13        2.39        1.75      0.68 o
  -2   1  13        0.29        2.22      0.68 o
  -1   1  13      551.91      518.58     14.40 o
   0   1  13      210.04      207.61      2.24 o
   1   1  13      150.61      139.67      2.31 o
   2   1  13        1.35        1.06      0.97 o
   3   1  13        9.43        8.57      1.50 o
   4   1  13        0.00        2.20      0.87 o
   5   1  13       15.53       17.16      1.04 o
 -13   2  13      222.57      234.35      4.67 o
 -12   2  13        7.02        1.71      1.78 o
 -11   2  13        1.60        1.05      1.56 o
 -10   2  13       54.54       54.41      1.69 o
  -9   2  13       28.27       28.66      1.38 o
  -8   2  13       51.85       52.52      1.61 o
  -7   2  13      258.85      239.52      4.05 o
  -6   2  13       93.78       99.06      2.74 o
  -5   2  13       41.66       43.27      1.38 o
  -4   2  13       22.28       14.25      1.10 o
  -3   2  13       88.71       89.22      2.60 o
  -2   2  13        0.35       -1.14      1.38 o
  -1   2  13       98.86       97.72      2.78 o
   0   2  13       15.15       17.24      0.91 o
   1   2  13      633.85      661.06      6.80 o
   2   2  13        5.99        7.01      1.21 o
   3   2  13        0.01        0.00      1.66 o
   4   2  13       29.00       30.32      1.60 o
   5   2  13        2.08        1.31      1.69 o
 -12   3  13      102.81      103.72      2.97 o
 -11   3  13       51.74       55.94      1.86 o
 -10   3  13        0.72        2.51      1.50 o
  -9   3  13      170.63      188.87      3.95 o
  -8   3  13      536.56      560.14      6.31 o
  -7   3  13       98.81       96.88      2.50 o
  -6   3  13       44.62       40.10      1.57 o
  -5   3  13        0.30       -0.16      1.48 o
  -4   3  13      276.07      299.05      4.53 o
  -3   3  13        5.67        0.27      1.46 o
  -2   3  13       40.08       34.10      1.47 o
  -1   3  13      234.18      240.97      4.22 o
   0   3  13       28.99       32.24      1.06 o
   1   3  13       53.50       58.04      1.79 o
   2   3  13      347.13      372.77      5.47 o
   3   3  13       28.68       30.91      1.60 o
   4   3  13      134.11      152.20      3.94 o
 -11   4  13       19.07       21.21      1.58 o
 -10   4  13        0.33       -1.57      1.69 o
  -9   4  13       37.67       36.99      1.66 o
  -8   4  13      170.52      177.53      3.89 o
  -7   4  13       32.35       35.75      1.55 o
  -6   4  13       57.82       56.48      1.80 o
  -5   4  13       24.91       28.71      1.45 o
  -4   4  13       32.24       39.68      1.58 o
  -3   4  13       86.84       87.57      2.54 o
  -2   4  13       86.19       89.91      2.53 o
  -1   4  13        8.02       11.07      1.27 o
   0   4  13        0.62        0.38      1.34 o
   1   4  13       10.63       11.66      1.39 o
   2   4  13       22.49       20.55      1.64 o
  -9   5  13       76.72       71.30      2.13 o
  -8   5  13       43.62       51.55      1.84 o
  -7   5  13        5.61        4.36      1.35 o
  -6   5  13      109.77      126.99      3.54 o
  -5   5  13        0.92        1.93      1.19 o
  -4   5  13      175.14      161.38      3.90 o
  -3   5  13      100.25      109.11      2.88 o
  -2   5  13        4.81        6.43      1.33 o
  -1   5  13       14.04       18.87      1.51 o
   0   5  13       12.47       14.91      1.02 o
 -12   0  14       21.57       19.97      1.39 o
 -10   0  14       79.83       69.94      2.26 o
  -8   0  14      796.37      724.43      6.98 o
  -6   0  14      290.43      274.10      4.20 o
  -4   0  14       76.76       75.64      2.12 o
  -2   0  14      313.90      298.77      4.47 o
   0   0  14      211.53      220.91      2.84 o
   2   0  14        0.21       -1.32      1.53 o
   4   0  14       89.69       83.36      2.37 o
 -13   1  14       63.46       62.51      1.41 o
 -12   1  14       24.20       28.11      1.07 o
 -11   1  14        0.48        0.52      1.76 o
 -10   1  14       51.72       50.46      1.19 o
  -9   1  14      203.31      202.65      2.78 o
  -8   1  14      816.75      791.19      8.91 o
  -7   1  14        2.34        4.39      0.77 o
  -6   1  14        5.74        4.78      0.72 o
  -5   1  14      170.92      171.28      3.07 o
  -4   1  14        9.79        9.28      0.97 o
  -3   1  14       66.87       63.90      1.41 o
  -2   1  14      707.37      688.48      4.73 o
  -1   1  14        6.15        7.32      0.78 o
   0   1  14        3.66        5.41      1.02 o
   1   1  14        0.43        0.56      0.82 o
   2   1  14        7.89       10.97      0.82 o
   3   1  14        0.24        1.35      1.10 o
   4   1  14       75.85       83.44      1.97 o
 -13   2  14       91.78       98.74      2.98 o
 -12   2  14        8.75       11.93      1.36 o
 -11   2  14        2.42        3.10      1.08 o
 -10   2  14       39.41       41.06      1.60 o
  -9   2  14       33.03       36.96      1.57 o
  -8   2  14        1.56        2.98      1.56 o
  -7   2  14      157.39      162.82      3.50 o
  -6   2  14      104.66       99.45      2.82 o
  -5   2  14       20.56       21.91      1.29 o
  -4   2  14        2.26        0.93      1.42 o
  -3   2  14        1.49        3.46      0.98 o
  -2   2  14      122.46      121.69      3.10 o
  -1   2  14        0.06       -0.82      1.47 o
   0   2  14       70.37       79.85      1.72 o
   1   2  14      108.49      107.21      3.21 o
   2   2  14      381.21      397.99      5.76 o
   3   2  14        0.10        1.75      1.65 o
 -12   3  14       18.37       22.65      1.60 o
 -11   3  14        8.95        9.57      1.27 o
 -10   3  14       59.69       59.52      1.87 o
  -9   3  14        0.70        2.30      1.63 o
  -8   3  14      336.82      351.03      5.25 o
  -7   3  14      123.63      135.63      3.35 o
  -6   3  14       11.73       13.08      1.23 o
  -5   3  14      234.98      239.63      4.23 o
  -4   3  14       44.42       45.63      1.59 o
  -3   3  14       50.32       52.04      1.72 o
  -2   3  14       65.29       63.32      1.86 o
  -1   3  14      108.60      113.91      3.31 o
   0   3  14       42.36       45.05      1.22 o
   1   3  14       11.94       16.13      1.45 o
   2   3  14       14.52       12.44      1.42 o
 -10   4  14        0.22        0.07      1.73 o
  -9   4  14       19.67       22.35      1.49 o
  -8   4  14       14.77       16.04      1.42 o
  -7   4  14        4.85        4.48      1.22 o
  -6   4  14        4.81        5.53      1.17 o
  -5   4  14       75.62       73.53      2.19 o
  -4   4  14       44.99       54.18      1.78 o
  -3   4  14       92.41       82.23      2.62 o
  -2   4  14        2.15       -0.53      1.69 o
  -1   4  14        1.23        2.80      1.72 o
   0   4  14      138.37      129.10      2.64 o
   1   4  14      137.32      148.20      3.95 o
  -7   5  14        1.12        2.71      1.82 o
  -6   5  14       87.24       92.20      2.85 o
  -5   5  14        5.07        3.61      1.30 o
  -4   5  14        0.04       -1.16      1.77 o
  -3   5  14        7.20        5.10      1.33 o
 -13   0  15        1.54        3.58      1.13 o
 -11   0  15        4.76        3.02      1.55 o
  -9   0  15        2.92        0.60      1.57 o
  -7   0  15      202.31      195.73      3.87 o
  -5   0  15      115.99       96.86      2.89 o
  -3   0  15      222.14      223.54      4.09 o
  -1   0  15      141.15      143.88      3.45 o
   1   0  15        1.21        3.18      1.08 o
   3   0  15        0.04        1.24      1.67 o
 -12   1  15       23.99       22.07      1.04 o
 -11   1  15       36.27       42.65      1.18 o
 -10   1  15        1.30        1.41      1.09 o
  -9   1  15      816.22      831.86      5.55 o
  -8   1  15       86.93       86.07      1.76 o
  -7   1  15       37.04       36.70      1.04 o
  -6   1  15      122.71      120.86      4.47 o
  -5   1  15       49.84       40.59      1.07 o
  -4   1  15      104.58       97.98      2.04 o
  -3   1  15      122.10      114.48      4.19 o
  -2   1  15      296.19      294.87      4.27 o
  -1   1  15        2.43        2.45      1.06 o
   0   1  15        1.34        1.02      0.65 o
   1   1  15       54.39       57.40      1.30 o
   2   1  15        5.69        4.55      0.83 o
 -12   2  15        3.80        6.92      1.25 o
 -11   2  15       31.11       29.82      1.62 o
 -10   2  15       20.61       21.51      1.44 o
  -9   2  15      123.81      134.31      3.58 o
  -8   2  15        0.01        1.66      1.53 o
  -7   2  15        8.22        8.07      1.14 o
  -6   2  15        6.14        6.32      1.15 o
  -5   2  15        0.00       -1.48      1.48 o
  -4   2  15       61.92       60.48      1.91 o
  -3   2  15       75.24       75.13      2.37 o
  -2   2  15        4.08        1.92      1.61 o
  -1   2  15       63.14       58.00      1.85 o
   0   2  15        7.49        8.51      0.90 o
   1   2  15       19.92       20.52      1.48 o
   2   2  15        0.06       -1.77      1.77 o
 -11   3  15       10.43        9.95      1.40 o
 -10   3  15       41.09       40.24      1.74 o
  -9   3  15       77.82       82.82      2.65 o
  -8   3  15       44.82       41.12      1.74 o
  -7   3  15      183.19      184.98      4.06 o
  -6   3  15        5.92        6.93      1.21 o
  -5   3  15      188.87      195.75      4.10 o
  -4   3  15       82.79       88.63      2.57 o
  -3   3  15        3.88        6.12      1.16 o
  -2   3  15        1.12        3.04      1.63 o
  -1   3  15        0.79        0.20      1.80 o
   0   3  15        6.46        7.71      0.91 o
   1   3  15       31.12       39.61      1.72 o
  -8   4  15        0.38        0.57      1.76 o
  -7   4  15       98.07       98.24      2.81 o
  -6   4  15        5.54        1.95      1.73 o
  -5   4  15        0.85        0.56      1.65 o
  -4   4  15        2.85        1.39      1.74 o
  -3   4  15       13.79       12.87      1.43 o
  -2   4  15      106.35      102.17      2.92 o
  -1   4  15      116.46      130.40      3.90 o
 -12   0  16        2.16        0.80      1.57 o
 -10   0  16        1.72        1.41      1.68 o
  -8   0  16        0.72       -0.50      1.41 o
  -6   0  16       49.13       60.46      1.79 o
  -4   0  16      565.07      567.92      6.63 o
  -2   0  16        3.69        1.80      1.47 o
   0   0  16       52.77       59.46      1.35 o
 -11   1  16        2.02        0.44      2.36 o
 -10   1  16      128.71      130.54      2.57 o
  -9   1  16        1.14        1.28      1.74 o
  -8   1  16       50.30       53.17      1.26 o
  -7   1  16        4.44        6.69      2.21 o
  -6   1  16      185.78      198.47      5.79 o
  -5   1  16       61.74       60.18      1.30 o
  -4   1  16      118.26      110.23      2.54 o
  -3   1  16       55.19       54.60      1.26 o
  -2   1  16        0.12        1.94      1.01 o
  -1   1  16        6.07        5.61      0.87 o
   0   1  16       13.94       15.78      0.68 o
   1   1  16        8.27        8.79      0.94 o
 -11   2  16        2.83        1.96      1.71 o
 -10   2  16        2.44        2.03      1.69 o
  -9   2  16        8.63        7.52      1.30 o
  -8   2  16        5.26        4.79      1.16 o
  -7   2  16        1.70        2.02      1.51 o
  -6   2  16       43.59       48.02      1.70 o
  -5   2  16       24.01       23.02      1.43 o
  -4   2  16       45.71       44.11      1.69 o
  -3   2  16        0.28        1.52      1.48 o
  -2   2  16        1.79        4.15      1.18 o
  -1   2  16        0.02       -1.64      1.64 o
   0   2  16        5.27        5.74      1.15 o
  -9   3  16      122.97      123.28      3.60 o
  -8   3  16        6.25        8.85      1.27 o
  -7   3  16        1.17        0.62      1.69 o
  -6   3  16        0.01        0.34      1.63 o
  -5   3  16        3.07        3.68      1.20 o
  -4   3  16      136.38      131.10      3.65 o
  -3   3  16      106.24      107.33      2.97 o
  -2   3  16      118.78      127.83      3.60 o
  -1   3  16      188.63      204.53      4.49 o
  -9   0  17      121.90      124.42      3.53 o
  -7   0  17       37.24       35.11      1.63 o
  -5   0  17      390.29      389.21      5.74 o
  -3   0  17        6.57        5.79      1.23 o
  -1   0  17       38.93       44.72      1.81 o
 -10   1  17       70.07       70.25      1.48 o
  -9   1  17        0.90        0.03      1.24 o
  -8   1  17        0.45        1.61      1.11 o
  -7   1  17        8.84       11.54      1.49 o
  -6   1  17       38.29       38.95      1.18 o
  -5   1  17      136.08      138.72      2.61 o
  -4   1  17       15.69       15.47      0.99 o
  -3   1  17       15.03       14.88      0.99 o
  -2   1  17        1.47        1.37      1.12 o
  -1   1  17       34.18       35.09      1.20 o
  -9   2  17        0.04        2.40      1.60 o
  -8   2  17        5.04        5.96      1.25 o
  -7   2  17        0.21       -0.49      1.62 o
  -6   2  17       17.56       17.12      1.40 o
  -5   2  17        7.67        8.60      1.26 o
  -4   2  17        1.51        0.85      1.63 o
  -3   2  17        0.36        0.29      1.73 o
  -2   2  17        0.29       -1.75      1.75 o
  -8   0  18       17.19       19.07      1.48 o
  -6   0  18       37.78       52.07      1.83 o
  -4   0  18        6.83        3.08      1.89 o
  -7   1  18       76.23       85.13      1.93 o
  -6   1  18       14.12       11.23      0.98 o
  -5   1  18        2.58        2.95      1.04 o
 
